# Supplementary material for: Function identification of miR159a, a positive regulator during poplar resistance to drought stress
Source: Hortic Res. 2023 Nov 7;10(12):uhad221. doi: 10.1093/hr/uhad221 (PMC10709547; doi:10.1093/hr/uhad221)
Supplement: Web_Material_uhad221 [file web_material_uhad221.zip]

Archive with 2 entries (2 files):
- Figure_S1-S6.docx
- Table_S1-S10.xlsx
