# Supplementary material for: Function identification of miR159a, a positive regulator during poplar resistance to drought stress
Source: Hortic Res. 2023 Nov 7;10(12):uhad221. doi: 10.1093/hr/uhad221 (PMC10709547; doi:10.1093/hr/uhad221)
Supplement: Web_Material_uhad221 [file web_material_uhad221.zip › Table_S1-S10.xlsx]

## Sheet: Table S1
Supporting Information Table S1 List of DEGs in well-watered condition
Gene ID	0d-WT FPKM	0d-OX159a-12 FPKM	log2(0d-OX159a-12/0d-WT)	Qvalue(0d-WT-vs-0d-OX159a-12)	Pvalue(0d-WT-vs-0d-OX159a-12)
BGI_novel_G000004	0.29	1.57	1.86113	0.00224121	1.69545e-05
BGI_novel_G000052	182.18	117.296	-0.871106	0.0438946	0.00183933
BGI_novel_G000063	30.696	11.95	-1.46082	0.0116644	0.000220851
BGI_novel_G000162	0.096	0.866	2.03502	0.0194128	0.000497076
BGI_novel_G000185	60.87	39.463	-0.88447	0.0271456	0.000854579
BGI_novel_G000209	58.703	22.923	-1.51454	0.00176387	1.18855e-05
BGI_novel_G000267	5.866	2.936	-1.18478	0.031703	0.00108883
BGI_novel_G000275	0.053	1.803	2.03612	0.0343887	0.00123894
BGI_novel_G000279	0.09	1.746	2.45996	0.00424427	4.41934e-05
BGI_novel_G000280	0.086	1.853	2.42796	0.00607052	7.72286e-05
BGI_novel_G000299	25.273	12.756	-1.16941	0.0173634	0.000413712
BGI_novel_G000303	12.043	4.403	-1.58607	0.00543507	6.53357e-05
BGI_novel_G000338	1.863	6.43	1.36634	0.0192651	0.000491576
BGI_novel_G000347	0.47	0.08	-2.07693	0.0125333	0.000252048
BGI_novel_G000349	1.43	0.743	-1.19853	0.00157324	9.80945e-06
BGI_novel_G000424	2.306	9.696	1.54046	0.0110497	0.000203569
BGI_novel_G000442	1.18	5.833	1.70591	0.0153194	0.000338308
BGI_novel_G000443	1.18	5.833	1.70591	0.0153194	0.000338308
BGI_novel_G000516	4.25	2.66	-0.919834	0.0231352	0.000658071
BGI_novel_G000519	2.11	7.023	1.34772	0.00422422	4.33413e-05
BGI_novel_G000569	0.076	1.846	2.97789	5.67865e-05	1.11222e-07
BGI_novel_G000572	34.393	21.693	-0.940585	0.00637466	8.21288e-05
BGI_novel_G000573	34.55	26.483	-0.663631	0.0427298	0.00177286
BGI_novel_G000584	1.076	3.69	1.36995	0.00747804	0.000106288
BGI_novel_G000590	6.226	13.323	0.772186	0.027363	0.000865513
BGI_novel_G000643	6.543	0.256	-3.89309	1.11603e-11	1.6043e-15
BGI_novel_G000644	9.03	0.25	-4.57451	9.74311e-19	3.50144e-23
BGI_novel_G000648	26.383	9.36	-1.71758	4.19727e-10	9.05039e-14
BGI_novel_G000763	65.363	40.226	-0.915236	0.0333548	0.00118024
BGI_novel_G000765	0.136	1.24	1.97886	0.0264042	0.000817955
BGI_novel_G000767	2.93	12.273	1.46572	0.0394	0.0015547
BGI_novel_G000794	9.716	4.903	-1.19304	0.0120287	0.000233216
BGI_novel_G000798	35.156	82.476	0.896836	0.0375247	0.00143295
BGI_novel_G000800	5.466	4.073	-0.690142	0.0453513	0.00194111
BGI_novel_G000814	3.03	1.946	-0.888124	0.0363299	0.00135979
BGI_novel_G000822	0.323	3.903	2.11005	0.0183492	0.000453328
BGI_novel_G000830	2.506	0.89	-1.57121	0.0176592	0.000426153
BGI_novel_G000859	148.166	86.673	-1.02045	0.00652985	8.55311e-05
BGI_novel_G000885	3.883	13.416	1.41654	0.00100456	5.18056e-06
BGI_novel_G000903	162.593	88.363	-1.09523	0.0059449	7.52032e-05
BGI_novel_G000905	64.036	23.98	-1.62637	4.18505e-09	1.20321e-12
BGI_novel_G000921	0	2.766	2.56682	0.00439197	4.65619e-05
BGI_novel_G000966	0.896	5.156	1.84576	0.00946641	0.000158193
BGI_novel_G000999	6.996	1.96	-1.92861	0.000370232	1.23074e-06
BGI_novel_G001057	5.176	1.773	-1.53056	0.0253106	0.000761792
BGI_novel_G001076	1.87	6.366	1.42591	0.000135001	3.37186e-07
BGI_novel_G001078	0.583	3.046	1.59178	0.0468185	0.00204345
BGI_novel_G001163	8.81	24.34	1.10967	0.0234667	0.000672562
BGI_novel_G001214	0.723	3.52	1.59386	0.0334596	0.00118622
BGI_novel_G001223	7.266	21.736	1.22261	0.00640514	8.26366e-05
BGI_novel_G001224	1.923	0.893	-1.29553	0.0135931	0.000283087
BGI_novel_G001299	8.786	3.683	-1.40193	0.0127769	0.000260391
BGI_novel_G001314	52.876	36.046	-0.802532	0.0232933	0.000665081
BGI_novel_G001352	13.4	5.92	-1.39429	0.000439248	1.5312e-06
BGI_novel_G001377	4.453	0.423	-2.90922	1.33829e-05	1.71269e-08
BGI_novel_G001390	2.886	1.323	-1.2788	0.0492602	0.00224497
BGI_novel_G001392	4.756	3.433	-0.722701	0.0458044	0.00197203
BGI_novel_G001418	0.373	2.64	1.81543	0.0351069	0.00128626
BGI_novel_G001462	0	0.966	2.03635	0.0342738	0.0012333
BGI_novel_G001470	0.27	2.663	2.33363	0.00125973	7.13028e-06
BGI_novel_G001563	18.703	46.77	0.969429	0.0375641	0.00143636
BGI_novel_G001615	1.296	4.01	1.25326	0.0168027	0.000390992
BGI_novel_G001650	1.076	4.88	1.56181	0.0251489	0.000753249
BGI_novel_G001718	12.21	6.41	-1.149	0.00402734	4.03309e-05
BGI_novel_G001719	3.15	0.21	-2.23707	0.0152425	0.000334419
BGI_novel_G001725	17.28	9.53	-1.04641	0.0188297	0.000473009
BGI_novel_G001757	3.06	0.336	-2.19354	0.0130684	0.000269108
BGI_novel_G001779	12.69	6.206	-1.23361	0.000715057	3.04515e-06
BGI_novel_G001780	6.443	2.43	-1.49913	0.00420318	4.29702e-05
BGI_novel_G001782	4.33	2.816	-0.880645	0.000368962	1.21989e-06
BGI_novel_G001783	6.036	2.946	-1.16489	0.0251489	0.000753763
BGI_novel_G001784	22.713	7.473	-1.68447	0.00223091	1.66761e-05
BGI_novel_G001785	22.713	7.473	-1.68447	0.00223091	1.66761e-05
BGI_novel_G001786	8.12	4.903	-0.942675	0.00904052	0.000146203
BGI_novel_G001787	8.12	4.903	-0.942675	0.00904052	0.000146203
BGI_novel_G001788	22.713	7.473	-1.68447	0.00223091	1.66761e-05
BGI_novel_G001789	22.713	7.473	-1.68447	0.00223091	1.66761e-05
Pop_A01G000048	2.833	6.363	0.838582	0.0477241	0.00210527
Pop_A01G003804	0.166	2.056	2.39389	0.00256016	2.02873e-05
Pop_A01G003808	344.146	122.3	-1.67855	4.11528e-06	3.36505e-09
Pop_A01G003869	67.33	50.086	-0.712465	0.0304845	0.00102433
Pop_A01G003976	5.153	12.88	1.01607	0.00500284	5.66339e-05
Pop_A01G003980	0.6	7.626	2.95849	3.49045e-09	9.40788e-13
Pop_A01G003982	1.77	5.333	1.21481	0.0235988	0.000682284
Pop_A01G004048	0.706	3.09	1.64378	0.00322154	2.91173e-05
Pop_A01G004085	7.956	3.593	-1.2948	0.0289743	0.00094443
Pop_A01G004089	33.416	18.65	-1.07776	0.00886153	0.00014076
Pop_A01G004094	110.89	58.396	-1.14514	0.00825583	0.000124018
Pop_A01G004099	89.816	68.17	-0.654209	0.0105776	0.000189908
Pop_A01G004155	0.39	1.903	1.65456	0.018347	0.000451795
Pop_A01G004165	32.913	19.596	-0.953903	0.0297018	0.000983087
Pop_A01G004179	20.62	15.313	-0.684954	0.0436276	0.00182148
Pop_A01G004198	269.2	144.856	-1.13034	0.00217878	1.59732e-05
Pop_A01G004228	97.936	68.303	-0.784554	0.0466252	0.0020316
Pop_A01G004237	167.523	123.383	-0.695101	0.0494766	0.00226704
Pop_A01G004499	0.483	1.936	1.48593	0.0247448	0.00073098
Pop_A01G004546	1.1	4.706	1.48063	0.0470653	0.00205886
Pop_A01G005877	52.816	40.373	-0.646826	0.0344898	0.0012483
Pop_A01G005961	130.79	59.33	-1.34177	0.000398302	1.374e-06
Pop_A01G005970	59.91	45.666	-0.665753	0.0123924	0.000246725
Pop_A01G010135	16.68	9.97	-1.00519	6.64644e-05	1.4212e-07
Pop_A01G010150	0.88	7.656	2.33375	0.000198339	5.41715e-07
Pop_A01G010152	25.93	14.506	-1.10329	0.000190507	5.16902e-07
Pop_A01G010157	0.293	3.283	2.59309	5.52667e-05	1.05266e-07
Pop_A01G010167	13.066	68.983	1.99648	2.78389e-12	3.50163e-16
Pop_A01G010206	0.773	2.55	1.36428	0.00358403	3.4024e-05
Pop_A01G010225	2.01	7.33	1.47362	0.00448982	4.76799e-05
Pop_A01G010227	31.136	18.466	-1.01096	0.0189633	0.00047841
Pop_A01G010250	10.14	31.683	1.22149	0.0436276	0.00182187
Pop_A01G010260	7.126	3.793	-1.08554	0.0287991	0.000934061
Pop_A01G010297	4.993	14.956	1.22505	0.00405679	4.07487e-05
Pop_A01G010313	14.136	7.96	-1.05377	0.00145157	8.65956e-06
Pop_A01G010355	3.586	0.99	-1.84695	0.0058305	7.274e-05
Pop_A01G010376	0.57	1.693	1.17579	0.0372354	0.00141978
Pop_A01G010408	45.486	41.563	-0.487823	0.0306353	0.0010316
Pop_A01G011820	7.12	16.273	0.833604	0.0109864	0.000201953
Pop_A01G011822	0.383	2.653	1.92952	0.009426	0.000156502
Pop_A01G011830	0.073	1.513	2.5647	0.00202279	1.42481e-05
Pop_A01G015501	1.426	5.313	1.43616	0.0196003	0.000507063
Pop_A01G015540	0.356	1.176	1.30267	0.0487924	0.002205
Pop_A01G015542	36.926	28.43	-0.716393	0.00934471	0.000154816
Pop_A01G015571	4.69	14.893	1.27286	0.0109411	0.000200334
Pop_A01G015602	1.113	4.426	1.49741	0.0120666	0.000234169
Pop_A01G015618	33.226	20.426	-0.957209	0.00528487	6.23906e-05
Pop_A01G015625	0.17	2.006	2.12569	0.014183	0.000299705
Pop_A01G015656	37.61	335.1	2.06439	0.0148528	0.000320542
Pop_A01G017606	90.78	65.323	-0.725195	0.0416564	0.00171007
Pop_A01G024817	0.553	3.72	2.11001	0.00191265	1.31973e-05
Pop_A01G024856	0.53	0.116	-1.87585	0.015175	0.000331303
Pop_A01G024883	2261.24	1212.15	-1.13325	0.000809206	3.64966e-06
Pop_A01G024912	36.676	23.846	-0.88002	0.000696727	2.95457e-06
Pop_A01G024914	0.613	1.816	1.17317	0.0481296	0.00214834
Pop_A01G025038	38.666	83.313	0.789715	0.0199803	0.000522736
Pop_A01G025041	61.766	134.826	0.81499	0.0115511	0.000217731
Pop_A01G025065	48.603	34.106	-0.774559	0.0252835	0.000759615
Pop_A01G025091	38.733	18.306	-1.27799	0.0369858	0.00139896
Pop_A01G029517	36.06	24.803	-0.79217	0.0376679	0.00144143
Pop_A01G029519	9.836	28.563	1.20288	0.00014847	3.78831e-07
Pop_A01G029529	140.753	99.966	-0.73299	0.0437295	0.00182855
Pop_A01G029533	2.086	8.93	1.6793	0.00100189	5.1488e-06
Pop_A01G029537	0.103	5.006	2.53604	0.00411816	4.18831e-05
Pop_A01G029546	39.383	78.9	0.707138	0.0134535	0.000279696
Pop_A01G029628	0.536	3.773	1.90096	0.0205284	0.000544085
Pop_A01G029648	3.773	10.633	1.13849	0.0443156	0.00186812
Pop_A01G029650	25.676	176.856	2.29781	1.48357e-07	6.6645e-11
Pop_A01G032080	0.97	4.386	1.63385	0.0109194	0.000199497
Pop_A01G032089	2159.39	1282.21	-0.975158	0.0186528	0.000467153
Pop_A01G032154	8.56	20.15	0.894762	0.0397936	0.00158954
Pop_A01G032236	14.826	8.053	-1.12657	0.00395793	3.86889e-05
Pop_A01G032241	0.253	1.283	1.7074	0.0235937	0.000681713
Pop_A01G032289	59.946	45.536	-0.65142	0.0440035	0.00184705
Pop_A01G032328	0.046	3.363	2.87304	0.00068256	2.86996e-06
Pop_A01G032339	3.433	10.223	1.19552	0.0170989	0.000401401
Pop_A01G054476	34.51	23.366	-0.794354	0.0401203	0.00160908
Pop_A01G054653	893.13	543.13	-0.962772	0.00474128	5.2537e-05
Pop_A01G054661	11.753	44.18	1.43403	0.0218402	0.000604361
Pop_A01G054668	1.926	5.506	1.17321	0.00357097	3.34819e-05
Pop_A01G054699	87.45	68.27	-0.607186	0.0312211	0.00106142
Pop_A01G054715	70.786	41.53	-0.975613	0.0304124	0.00102081
Pop_A01G054726	0.983	6.913	2.15	0.000625159	2.50504e-06
Pop_A01G054732	45.996	27.303	-0.99937	0.00256016	2.02798e-05
Pop_A01G054752	10.916	6.363	-1.00969	0.0124713	0.000249123
Pop_A01G056857	5.296	17.35	1.29533	0.0115511	0.000217689
Pop_A01G056866	7.243	58.03	1.89391	0.0312128	0.00106056
Pop_A01G056888	74.603	53.966	-0.731821	0.00814119	0.000121419
Pop_A01G056914	90.306	69.573	-0.63937	0.0492602	0.00224393
Pop_A01G056970	874.636	576.656	-0.834292	0.0332547	0.00117298
Pop_A01G056994	12.046	8.696	-0.772177	0.0289743	0.000944412
Pop_A01G057012	44.246	27.39	-0.941878	0.00452965	4.85935e-05
Pop_A01G057024	14.97	50.093	1.36245	0.00642992	8.36448e-05
Pop_A01G058691	2.826	10.65	1.46798	0.00850446	0.000130252
Pop_A01G058829	0.666	2.67	1.48177	0.0436876	0.00182594
Pop_A01G058841	1.136	4.013	1.38847	0.0165587	0.000380851
Pop_A01G058854	26.526	20.68	-0.656221	0.0119449	0.000230733
Pop_A01G058856	58.346	46.013	-0.611864	0.031871	0.00109783
Pop_A01G059026	8.573	4.596	-1.10475	0.00424427	4.44929e-05
Pop_A01G059030	10.06	4.9	-1.21367	0.00103855	5.48649e-06
Pop_A01G059033	3399.03	1796.81	-1.2654	3.16249e-06	2.44353e-09
Pop_A01G059051	2.893	21.376	2.14231	0.000923425	4.52985e-06
Pop_A01G059062	79.793	62.33	-0.622551	0.0443156	0.00186803
Pop_A01G059071	0.943	0.023	-3.29313	3.97142e-05	6.70799e-08
Pop_A01G059642	0.763	2.373	1.21119	0.0381187	0.00147195
Pop_A01G059658	3.25	10.036	1.27069	0.00505922	5.76357e-05
Pop_A01G059671	6.823	16.136	0.914185	0.0423158	0.00174656
Pop_A01G059687	1.536	5.446	1.3498	0.041155	0.00167868
Pop_A01G059738	49.893	32.923	-0.836962	0.0317565	0.00109218
Pop_A01G059779	0.46	1.686	1.37662	0.0206825	0.000553372
Pop_A01G059788	2.22	5.11	0.937218	0.037126	0.00141125
Pop_A01G059798	10.433	35.416	1.36804	0.0129413	0.000265054
Pop_A01G059802	30.046	6.886	-1.86353	0.0207488	0.000557116
Pop_A01G059911	16.04	31.46	0.665449	0.0247039	0.000729327
Pop_A01G059915	167.6	102.876	-0.95259	0.0110548	0.000204006
Pop_A01G059947	1.093	3.663	1.30511	0.0318065	0.00109504
Pop_A01G059955	51.146	37.233	-0.736712	0.0281201	0.000904925
Pop_A01G059964	0.49	3.123	1.85962	0.0268541	0.000837681
Pop_A01G059965	22.106	10.446	-1.2863	0.00408805	4.1283e-05
Pop_A01G059967	3.066	7.86	1.02473	0.0160056	0.000362297
Pop_A01G059975	0.476	26.846	2.23242	0.0172049	0.000405875
Pop_A01G059976	100.81	54.506	-1.1116	0.00473437	5.19464e-05
Pop_A01G060007	12.753	7.53	-1.05812	0.00245901	1.90881e-05
Pop_A01G067242	0.873	4.07	1.72208	0.00223091	1.65031e-05
Pop_A01G067257	23.943	18.993	-0.618945	0.0327588	0.00114666
Pop_A01G067275	0	0.933	2.44577	0.00736844	0.000103671
Pop_A01G069901	81.746	55.46	-0.823945	0.0213623	0.000586038
Pop_A01G074729	11.963	27.176	0.874766	0.0296238	0.000979217
Pop_A01G074792	29.856	17.183	-1.043	0.0130507	0.000268275
Pop_A01G074878	4.85	12.443	1.0097	0.0487446	0.00219649
Pop_A01G074893	1.256	4.116	1.27353	0.031703	0.00108977
Pop_A01G074933	67.853	32.63	-1.21611	0.0251489	0.000752415
Pop_A01G074956	0.973	5.043	1.85701	0.000378344	1.27213e-06
Pop_A01G075080	1535.78	883.966	-1.02663	0.0112877	0.000209525
Pop_A01G079719	1.3	3.19	0.965473	0.0466252	0.0020325
Pop_A01G079743	1.856	1.056	-1.02341	0.0471905	0.0020665
Pop_A01G079822	84.826	60.75	-0.738313	0.0251489	0.000752354
Pop_A01G079886	0.736	5.246	2.21488	0.000343997	1.1188e-06
Pop_A01G079905	35.226	22.893	-0.878574	0.00814119	0.000121362
Pop_A01G079914	0.22	3.006	2.20448	0.0127769	0.000260784
Pop_A01G079953	6.233	18.51	1.21887	0.00402711	3.98155e-05
Pop_A01G079983	2808.09	1642.66	-1.00503	0.0124713	0.000248977
Pop_A01G080002	1.113	4.913	1.67982	0.00217735	1.59236e-05
Pop_A01G081135	989.336	596.453	-0.976833	0.00732869	0.00010281
Pop_A01G081143	30.856	22.566	-0.713455	0.0196003	0.00050681
Pop_A01G081808	2.273	0.773	-1.6262	0.00568457	7.02757e-05
Pop_A01G081815	2428.61	1411.64	-1.00175	0.0147124	0.000315123
Pop_A01G081817	11.58	7.706	-0.847097	0.0379061	0.00145966
Pop_A01G081861	118.653	56.653	-1.26888	0.00217735	1.58326e-05
Pop_A02G004901	0.426	0.026	-2.06951	0.0307704	0.00104002
Pop_A02G004912	0.77	3.16	1.62122	0.00121637	6.79742e-06
Pop_A02G004925	263.986	167.766	-0.893815	0.00872777	0.000136965
Pop_A02G004973	0.046	0.616	2.27705	0.00856741	0.00013224
Pop_A02G005002	0.066	2.826	3.3438	7.29243e-06	7.35074e-09
Pop_A02G005007	1.666	0.18	-2.16216	0.0195995	0.000504673
Pop_A02G005026	6.276	3.263	-1.16167	0.00256967	2.05336e-05
Pop_A02G005027	581.326	288.296	-1.23383	0.00089971	4.33268e-06
Pop_A02G005067	4.413	2.006	-1.31593	0.00745288	0.000105736
Pop_A02G005079	111.616	91.513	-0.562708	0.0264042	0.00081786
Pop_A02G005113	10.043	6.903	-0.760938	0.0458177	0.00197342
Pop_A02G005148	17.38	50.476	1.1539	0.00565582	6.96154e-05
Pop_A02G005150	18.42	94.183	1.94999	2.99577e-05	4.57382e-08
Pop_A02G005157	13.01	8.186	-0.896979	0.0238312	0.000690288
Pop_A02G005163	3.373	11.336	1.28822	0.0447373	0.00189532
Pop_A02G005384	1.2	5.243	1.83798	0.000656771	2.65531e-06
Pop_A02G005398	1670.86	1159.68	-0.782784	0.0351069	0.00128605
Pop_A02G005420	0.3	2.9	2.03782	0.0184169	0.000457014
Pop_A02G005422	1.463	5.116	1.3086	0.0378708	0.00145687
Pop_A02G005431	0.703	2.163	1.22639	0.0362761	0.00135517
Pop_A02G005432	0.046	1.663	2.62513	0.00236366	1.83055e-05
Pop_A02G005460	0.18	0.753	1.56467	0.0100914	0.000174985
Pop_A02G005479	92.4	65.513	-0.738868	0.0489874	0.00221998
Pop_A02G005496	2.686	11.316	1.5418	0.0342374	0.00122811
Pop_A02G005513	13.126	7.666	-0.999505	0.0209614	0.000567049
Pop_A02G005515	13.876	83.456	2.03993	0.000315497	9.75086e-07
Pop_A02G005522	29.47	22.096	-0.67996	0.0479872	0.00213413
Pop_A02G005549	11.496	2.876	-1.82517	0.0153683	0.000340841
Pop_A02G005576	255.53	153.176	-0.96759	0.012276	0.000242203
Pop_A02G012110	29.63	61.953	0.762548	0.0100624	0.000173167
Pop_A02G012337	10.976	6.246	-1.03437	0.0450407	0.00191811
Pop_A02G012340	13.716	45.246	1.31923	0.0136482	0.000284725
Pop_A02G012352	144.123	90.163	-0.936896	0.000945527	4.70623e-06
Pop_A02G012359	3.4	10.623	1.3036	0.000889919	4.22157e-06
Pop_A02G012411	0.03	0.883	2.1527	0.0218174	0.000603339
Pop_A02G012464	281.466	167.766	-0.97281	0.0234963	0.000675944
Pop_A02G012468	118.166	94.283	-0.604935	0.0214185	0.00058846
Pop_A02G012496	13.966	9.593	-0.797252	0.0124713	0.000250089
Pop_A02G012553	2491.33	590.266	-1.72596	0.0447893	0.00189855
Pop_A02G012577	28.583	19.47	-0.805568	0.01489	0.000322288
Pop_A02G012616	995.526	703.973	-0.75328	0.036997	0.00140245
Pop_A02G012640	43.53	80.296	0.58535	0.0214552	0.000590237
Pop_A02G012643	3.31	8.82	1.06472	0.0294292	0.000967093
Pop_A02G012648	6.33	16.756	1.02888	0.0354243	0.00130461
Pop_A02G023872	21.286	12.903	-0.965653	0.0120724	0.000234497
Pop_A02G023890	0.42	2.326	1.77888	0.0112239	0.000207932
Pop_A02G023912	2.176	6.913	1.24105	0.0408259	0.00165498
Pop_A02G023930	49.11	18.203	-1.5991	0.000560891	2.1165e-06
Pop_A02G023964	1.296	4.203	1.21813	0.036997	0.00140101
Pop_A02G023975	4487.97	2676.74	-0.981114	0.00798683	0.000118112
Pop_A02G026892	0.866	4.62	1.63514	0.0369037	0.00139332
Pop_A02G026909	37.21	9.89	-2.07075	8.18445e-07	4.7916e-10
Pop_A02G031317	1468.61	994.566	-0.832511	0.00295395	2.60618e-05
Pop_A02G031354	7.483	19.613	1.0569	0.0101851	0.000178805
Pop_A02G031355	0.796	3.933	1.81871	0.00109783	5.91802e-06
Pop_A02G031365	24.356	10.176	-1.46757	0.000857299	3.94359e-06
Pop_A02G032941	2389.73	1518.09	-0.883851	0.0290442	0.000947231
Pop_A02G032948	0.993	3.51	1.4135	0.00784412	0.000114451
Pop_A02G032956	36.903	191.796	1.90699	0.000129008	3.19901e-07
Pop_A02G032968	4.26	10	0.889128	0.0328529	0.00115329
Pop_A02G033037	3.49	12.16	1.38911	0.0138168	0.000289981
Pop_A02G033071	160.443	125.833	-0.618594	0.04515	0.00192891
Pop_A02G065254	1.216	0.08	-2.33403	0.0100914	0.000174984
Pop_A02G065281	29.503	86.926	1.21085	0.000505057	1.86951e-06
Pop_A02G065313	16.946	88.546	1.82157	0.00424427	4.4241e-05
Pop_A02G065315	1.063	4.43	1.60751	0.00274604	2.30925e-05
Pop_A02G065434	1.59	4.48	1.10186	0.0289743	0.000943481
Pop_A02G065500	34.886	26.596	-0.61012	0.0260993	0.000801219
Pop_A02G065560	8.93	4.39	-1.19591	0.0145652	0.000310889
Pop_A02G065579	94.53	66.62	-0.809442	0.00665524	8.80256e-05
Pop_A02G065592	337.376	186.36	-1.06429	0.0219135	0.000608202
Pop_A02G065655	5.183	19.806	1.42545	0.0344898	0.00124717
Pop_A02G065668	2.576	9.4	1.41812	0.017544	0.000420537
Pop_A02G066093	0.886	3.636	1.49244	0.0275649	0.000880658
Pop_A02G066104	8.92	20.256	0.855488	0.0159245	0.00035911
Pop_A02G066126	27.743	14.486	-1.18157	0.00424427	4.43976e-05
Pop_A02G066140	2.916	1.333	-1.29722	0.0153357	0.000339771
Pop_A02G066146	1.45	5.503	1.50269	0.00123643	6.94555e-06
Pop_A02G066156	0.566	0	-1.92986	0.0464622	0.00202122
Pop_A02G066265	22.043	12.28	-1.08022	0.00023977	6.89341e-07
Pop_A02G066312	0.07	1.623	2.5673	0.00280352	2.4088e-05
Pop_A02G066335	20.213	50.92	1.00266	0.00256967	2.04957e-05
Pop_A02G066371	1.79	8.32	1.8078	5.79218e-05	1.14486e-07
Pop_A02G086825	3.5	12.843	1.46455	0.0016572	1.06307e-05
Pop_A02G088604	9.53	5.69	-0.963642	0.0487446	0.00219759
Pop_A02G088639	10.903	35.15	1.32458	0.000229802	6.41148e-07
Pop_A02G088657	2.933	9.81	1.3493	0.0038295	3.70958e-05
Pop_A02G088669	26.636	51.046	0.642232	0.0418214	0.00172164
Pop_A02G088722	0.236	1.24	1.7755	0.00872223	0.000136353
Pop_A02G088733	77.51	14.933	-1.84368	0.0411828	0.00168203
Pop_A03G013652	1.106	0.6	-1.0653	0.0369944	0.00139995
Pop_A03G014579	16.46	11.99	-0.728676	0.0152416	0.000334126
Pop_A03G014585	69.636	45.103	-0.885894	0.00842993	0.000128148
Pop_A03G014624	8.146	19.796	0.941179	0.00850332	0.000130028
Pop_A03G014834	4.083	15.23	1.44202	0.0221521	0.000619759
Pop_A03G014922	2.143	6.273	1.17789	0.0344898	0.00124878
Pop_A03G014948	7.01	4.903	-0.782357	0.0185887	0.000464284
Pop_A03G014968	33.656	23.183	-0.803803	0.0120899	0.000235449
Pop_A03G019829	0.436	1.52	1.34681	0.0433444	0.00180227
Pop_A03G019831	1.613	7.12	1.5801	0.0241133	0.000703226
Pop_A03G019836	2.38	8.333	1.42315	0.00131623	7.54471e-06
Pop_A03G019869	5.346	12.036	0.861836	0.0194153	0.000497837
Pop_A03G019870	0.17	1.756	2.02322	0.0208216	0.000561208
Pop_A03G019887	0.97	5.733	1.97735	0.00135284	7.90042e-06
Pop_A03G020062	231.67	141.643	-0.96466	0.00266229	2.1862e-05
Pop_A03G020067	50.906	119.2	0.90885	0.000293247	8.76295e-07
Pop_A03G020093	28.22	76.996	1.09274	0.0401866	0.0016146
Pop_A03G020127	6.62	13.406	0.761114	0.0270603	0.000847031
Pop_A03G020142	11.093	6.796	-0.958648	0.00174751	1.17077e-05
Pop_A03G020178	1.543	5.08	1.32157	0.0156791	0.000351887
Pop_A03G035514	13.506	67.293	1.69268	0.00977443	0.000164921
Pop_A03G035563	0.14	0.76	1.72516	0.0271456	0.000854439
Pop_A03G035568	4.806	14.253	1.20146	0.00851572	0.000130979
Pop_A03G049225	2.2	0.546	-1.73275	0.0384468	0.00149173
Pop_A03G049261	6.413	15.55	0.953955	0.0159641	0.000360291
Pop_A03G049321	7.543	22.103	1.16049	0.0300449	0.00100146
Pop_A03G049322	1021.91	583.433	-1.04307	0.00275457	2.33128e-05
Pop_A03G049335	6.256	4.11	-0.835469	0.0379766	0.00146373
Pop_A03G049350	0.18	0.703	1.56024	0.00701113	9.51161e-05
Pop_A03G049409	10.883	8.23	-0.65055	0.0289325	0.000940468
Pop_A03G049414	32.69	20.78	-0.893628	0.0212813	0.000580456
Pop_A03G049649	0.993	3.446	1.35687	0.0321808	0.0011166
Pop_A03G049750	41.323	29.626	-0.732801	0.0146996	0.000314584
Pop_A03G049815	3122.57	1862.9	-0.962254	0.0155364	0.000345565
Pop_A03G049830	15.586	8.673	-1.04088	0.0355079	0.00131114
Pop_A03G049938	1511.26	1078.37	-0.742754	0.01791	0.000436045
Pop_A03G049984	2.3	9.783	1.50149	0.0393799	0.00154896
Pop_A03G049992	2.856	11.943	1.61018	0.00102956	5.42046e-06
Pop_A03G050126	0.446	1.746	1.46971	0.0403942	0.00163095
Pop_A03G050198	66.516	39.646	-0.974767	0.0253525	0.000765788
Pop_A03G050224	2.2	5.976	1.09515	0.0347645	0.00126531
Pop_A03G050293	582.436	408.003	-0.777323	0.00988979	0.000167756
Pop_A03G050295	47.32	33.856	-0.742611	0.00232991	1.78006e-05
Pop_A03G050302	9.68	24.06	0.994134	0.0114368	0.000214548
Pop_A03G050303	17.866	11.556	-0.858892	0.00519455	6.07073e-05
Pop_A03G050316	102.286	85.056	-0.480674	0.0489526	0.00221576
Pop_A03G050390	1.043	4.223	1.53099	0.014752	0.00031703
Pop_A03G050420	0.74	3.626	1.82394	0.011803	0.000226123
Pop_A03G050444	45.58	27.066	-0.980549	0.017379	0.0004148
Pop_A03G050450	83.276	64.6	-0.627764	0.0188791	0.000475368
Pop_A03G050501	0.093	1.893	2.09861	0.0250455	0.000742113
Pop_A03G050515	111.86	68.056	-0.944683	0.0258484	0.000787268
Pop_A03G050546	0.053	1.893	2.17448	0.0202328	0.00053269
Pop_A03G055520	14.286	81.63	2.0159	0.000121116	2.8945e-07
Pop_A03G055641	1.153	0.37	-1.57799	0.0461864	0.00200264
Pop_A03G055674	6.693	39.923	1.99886	0.000668026	2.77284e-06
Pop_A03G056139	4.836	2.3	-1.23365	0.0242681	0.000709919
Pop_A03G076477	208	148.42	-0.751744	0.00586616	7.39445e-05
Pop_A03G080592	39.906	31.843	-0.593918	0.0417747	0.00171897
Pop_A04G002585	1.183	4.63	1.42137	0.0446372	0.00188754
Pop_A04G002646	2.386	1.096	-1.23879	0.0106459	0.000191486
Pop_A04G002647	2329.76	1732.42	-0.687909	0.0185403	0.000462076
Pop_A04G002668	445.81	354.35	-0.586375	0.0396312	0.00157933
Pop_A04G002671	31.136	20.44	-0.872935	0.0112877	0.000210135
Pop_A04G010821	1.356	0.626	-1.26147	0.0396312	0.00157749
Pop_A04G010823	10.323	3.883	-1.51926	0.0153231	0.000339108
Pop_A04G010827	20.713	9.763	-1.22985	0.010668	0.000192074
Pop_A04G018055	1.053	3.213	1.20663	0.036082	0.00134403
Pop_A04G018066	0.963	4.166	1.6662	0.0011319	6.18301e-06
Pop_A04G018095	1.62	5.593	1.30969	0.0457007	0.00196099
Pop_A04G018106	10.446	23.843	0.857768	0.0365584	0.00137487
Pop_A04G018144	43.71	19.016	-1.35151	0.00676246	9.00396e-05
Pop_A04G018173	1612.16	1090.11	-0.817198	0.0234963	0.000675535
Pop_A04G018175	3.123	22.096	2.01436	0.00584074	7.33609e-05
Pop_A04G018191	1.586	5.086	1.30273	0.015559	0.000347513
Pop_A04G018260	2.886	0.75	-1.89255	0.00862215	0.00013344
Pop_A04G018261	4.33	2.836	-1.12438	0.0109741	0.000201529
Pop_A04G018290	0.753	2.743	1.44352	0.0038295	3.70693e-05
Pop_A04G018303	0	1.81	3.44458	1.48689e-05	1.9771e-08
Pop_A04G018314	2.403	7.83	1.28136	0.0342324	0.00122654
Pop_A04G018319	0.713	2.863	1.58129	0.00133075	7.67576e-06
Pop_A04G018338	0.43	6.77	3.19194	4.19727e-10	8.47868e-14
Pop_A04G018347	595.976	391.363	-0.868601	0.00185218	1.26754e-05
Pop_A04G018370	99.64	47.753	-1.2679	0.023376	0.000669247
Pop_A04G018430	2.74	6.846	1.01855	0.0398704	0.00159376
Pop_A04G018450	31.65	22.956	-0.727501	0.00172366	1.14907e-05
Pop_A04G019461	1055.96	600.623	-1.04185	0.00511471	5.84517e-05
Pop_A04G019497	77.046	46.303	-0.981221	0.00310479	2.78947e-05
Pop_A04G019542	13.563	8.17	-0.977594	0.0402469	0.00161922
Pop_A04G019576	58.73	182.963	1.27201	0.000748408	3.3011e-06
Pop_A04G019582	96.613	74.366	-0.606872	0.0216119	0.000595325
Pop_A04G019624	3.206	0.37	-2.65209	0.000250229	7.23908e-07
Pop_A04G019635	0.3	2.07	1.97013	0.0120243	0.000232915
Pop_A04G026009	2.43	7.053	1.15366	0.0342738	0.00123276
Pop_A04G026290	4929.2	3166.27	-0.898239	0.0110331	0.00020301
Pop_A04G026311	55.226	37.366	-0.821548	0.0106682	0.000192269
Pop_A04G026320	0	0.496	1.98803	0.0398704	0.00159416
Pop_A04G026379	1.75	0.36	-2.02563	0.0101252	0.000176662
Pop_A04G026469	17.57	52.713	1.2178	0.0051249	5.88825e-05
Pop_A04G026477	31.743	12.35	-1.52016	0.00157406	9.84285e-06
Pop_A04G026478	24.766	15.486	-0.918278	0.0213405	0.000583352
Pop_A04G026532	3.406	7.796	0.867892	0.0464178	0.00201762
Pop_A04G028335	1769.44	1144.57	-0.88839	0.00609041	7.75911e-05
Pop_A04G028352	25.44	17.526	-0.839334	0.00887646	0.000141501
Pop_A04G029186	7.236	27.606	1.45884	0.0123972	0.000247045
Pop_A04G029294	6.046	15.766	1.07445	0.00842371	0.000127903
Pop_A04G029345	1.303	0.456	-1.60353	0.00487395	5.48817e-05
Pop_A04G029397	13.276	10.193	-0.639511	0.0461864	0.00199856
Pop_A04G030605	14.116	10.59	-0.677252	0.0490656	0.00223146
Pop_A04G030617	54.033	43.103	-0.602802	0.042394	0.00175435
Pop_A04G030639	0.873	8.533	2.23818	0.00402734	4.03805e-05
Pop_A04G030658	1.083	4.906	1.59477	0.0266644	0.000828412
Pop_A04G030668	26.02	56.41	0.797039	0.0417087	0.00171325
Pop_A04G030671	0.33	1.453	1.57265	0.0299248	0.000994447
Pop_A04G030867	60.783	42.166	-0.788006	0.0188297	0.000472939
Pop_A04G036013	1.453	5.56	1.50191	0.00739182	0.000104398
Pop_A04G036014	0.826	5.006	1.87578	0.00887646	0.000141737
Pop_A04G059344	18.82	10.52	-1.07706	0.0192651	0.000490412
Pop_A04G059349	2386.93	1459.71	-0.935665	0.0129663	0.00026584
Pop_A04G059449	5.046	11.54	0.875189	0.0481296	0.00214724
Pop_A04G060207	5.72	13.16	0.864684	0.0490656	0.00222989
Pop_A04G070583	31.323	10.83	-1.55578	0.0333548	0.0011804
Pop_A04G070587	5.036	12.153	0.933163	0.019873	0.000518143
Pop_A04G070668	95.75	66.936	-0.771065	0.0250943	0.000747989
Pop_A04G070761	0.206	2.13	2.22379	0.00543507	6.52011e-05
Pop_A05G001739	62.003	145.1	0.91461	0.0115123	0.00021617
Pop_A05G001751	18.22	11.223	-0.932043	0.0497513	0.00229214
Pop_A05G001754	0.66	2.503	1.3997	0.0441895	0.00185804
Pop_A05G001758	2053.1	1300.31	-0.899189	0.0101744	0.000178069
Pop_A05G001770	28.903	92.92	1.2992	0.00288101	2.51077e-05
Pop_A05G001886	1.576	4.31	1.09376	0.0348344	0.00127002
Pop_A05G001931	15.646	86.176	1.97886	7.92525e-05	1.72313e-07
Pop_A05G001965	0.396	2.89	2.23162	0.000206974	5.69018e-07
Pop_A05G001971	83.33	59.41	-0.760074	0.0145652	0.000310848
Pop_A05G001978	15.396	8.683	-1.01502	0.0307354	0.00103778
Pop_A05G001992	6.693	18.8	1.13836	0.00579334	7.19327e-05
Pop_A05G001993	5975.03	3525.38	-0.991577	0.0127769	0.00026081
Pop_A05G001994	8988.64	6683.92	-0.683396	0.0437596	0.00183131
Pop_A05G002008	2.953	9.283	1.24964	0.0299655	0.000997572
Pop_A05G002009	0.6	4.466	2.17524	0.000724537	3.13759e-06
Pop_A05G002027	1.646	5.656	1.32205	0.0420016	0.00173132
Pop_A05G002051	104.563	74.203	-0.758571	0.0198209	0.000516073
Pop_A05G002065	7.47	5.103	-0.789323	0.0403188	0.00162284
Pop_A05G002125	5.343	16.276	1.2298	0.0314451	0.00107411
Pop_A05G002135	597.51	423.35	-0.736501	0.0411996	0.00168346
Pop_A05G002150	1.11	12.88	2.68122	1.37237e-05	1.80017e-08
Pop_A05G002169	1.193	3.843	1.31217	0.0121062	0.000236677
Pop_A05G002172	0.946	3.35	1.31238	0.0459089	0.00197912
Pop_A05G002178	3.516	1.263	-1.67996	0.00209632	1.5017e-05
Pop_A05G011570	11.663	23.166	0.808626	0.0414204	0.00169472
Pop_A05G016813	12.076	8.77	-0.720986	0.0102703	0.000181417
Pop_A05G016892	0.56	10.213	2.09354	0.0257355	0.000780884
Pop_A05G016976	23.893	126.813	1.95714	5.53567e-06	5.1724e-09
Pop_A05G016994	23.95	17.406	-0.622954	0.0327639	0.00114743
Pop_A05G055404	1.143	4.33	1.55716	0.00665524	8.81354e-05
Pop_A05G055405	50.513	36.76	-0.732728	0.0325427	0.00113676
Pop_A05G055944	52.69	40.233	-0.646408	0.0303512	0.00101713
Pop_A05G055995	6.346	2.743	-1.35829	0.016557	0.000380516
Pop_A05G056076	4.93	2.663	-1.09178	0.0401203	0.00160856
Pop_A05G056100	3.723	11.576	1.2802	0.00386591	3.77199e-05
Pop_A05G056142	9.016	19.543	0.825635	0.0411784	0.00168069
Pop_A05G056143	2.253	8.733	1.55241	0.000620441	2.44154e-06
Pop_A05G056208	278.323	150.44	-1.12977	0.000893079	4.27434e-06
Pop_A05G056213	0.716	2.223	1.25043	0.0250943	0.000748358
Pop_A05G056227	5.873	3.86	-0.847359	0.0250773	0.00074493
Pop_A05G056289	0.333	1.41	1.50601	0.0480941	0.00214234
Pop_A05G056351	13.23	137.713	2.061	0.0199717	0.000522153
Pop_A05G057058	4.183	10.073	0.949428	0.0246864	0.000727923
Pop_A05G057061	8.59	22.2	1.01577	0.0362157	0.00135096
Pop_A05G057064	10.11	36.106	1.43019	0.00559386	6.85513e-05
Pop_A05G057105	431.076	292.043	-0.838775	0.0051249	5.91207e-05
Pop_A05G071608	0.583	4.47	2.27675	0.00060615	2.33084e-06
Pop_A05G071627	1.63	6.27	1.45495	0.0212288	0.000577907
Pop_A05G071646	1.656	3.626	0.801105	0.0488948	0.00221227
Pop_A05G071681	488.493	296.26	-0.973929	0.0281201	0.000904965
Pop_A05G071682	67.413	46.75	-0.795891	0.00166983	1.07948e-05
Pop_A05G071691	1.323	3.683	1.08344	0.0492787	0.00224912
Pop_A05G071705	4.03	15.1	1.43776	0.0456407	0.00195618
Pop_A05G071767	9.68	19.543	0.697197	0.0450034	0.00191444
Pop_A05G071808	0.763	5.64	1.94943	0.0138431	0.000291029
Pop_A05G071851	22.546	17.76	-0.611071	0.0492998	0.00225274
Pop_A05G071866	17.096	13.706	-0.594027	0.0478576	0.00211616
Pop_A05G071903	19.71	54.966	1.08391	0.0244049	0.000716554
Pop_A05G071920	9.716	36.893	1.51313	0.00358403	3.40679e-05
Pop_A05G071921	26.02	155.516	1.73516	0.0390044	0.00152927
Pop_A05G071937	0.926	3.693	1.55131	0.0117023	0.000222227
Pop_A05G071940	249.57	179.2	-0.731672	0.0295083	0.000971908
Pop_A05G071948	5.63	3.916	-0.716561	0.0479783	0.00213169
Pop_A05G071975	2.99	1.623	-1.0695	0.0235118	0.000677233
Pop_A05G072014	47.006	31.95	-0.802864	0.0230168	0.000653464
Pop_A05G072062	0.43	1.576	1.41429	0.0279064	0.000895102
Pop_A05G072097	0.123	3.66	3.26553	7.80879e-06	8.26575e-09
Pop_A05G072942	35.87	23.613	-0.860018	0.0076384	0.000110351
Pop_A05G072952	42.133	30.803	-0.711901	0.0340238	0.00121488
Pop_A05G072967	1.526	5.176	1.33679	0.029818	0.000988004
Pop_A05G072969	1.61	0.56	-1.52293	0.0307354	0.00103743
Pop_A05G073002	983.073	680.183	-0.786249	0.0103815	0.000184506
Pop_A05G073031	63.853	53.17	-0.535171	0.0396312	0.00158013
Pop_A05G073033	8.766	0	-5.00796	1.19531e-15	8.59134e-20
Pop_A05G073084	27.673	20.806	-0.683965	0.0461349	0.00199372
Pop_A05G073116	0.613	2.626	1.52593	0.0235609	0.000679071
Pop_A05G073136	6.566	47.22	2.29075	3.47212e-05	5.67748e-08
Pop_A05G073140	10.07	58.146	2.01665	0.00027297	7.94602e-07
Pop_A05G073161	498.27	344.1	-0.793443	0.0238063	0.000689138
Pop_A05G073165	8.036	3.41	-1.3956	0.0176592	0.000426073
Pop_A05G073173	7.406	3.506	-1.27965	0.00499499	5.64553e-05
Pop_A05G073207	26.363	11.7	-1.35678	0.00745288	0.000105796
Pop_A05G073216	2.05	5.556	1.05251	0.0441706	0.00185645
Pop_A05G073268	0.11	1.14	2.14725	0.011803	0.000226296
Pop_A05G073296	164.143	81.906	-1.2117	0.0100049	0.000171842
Pop_A05G073387	53.02	42.426	-0.588177	0.016498	0.000378565
Pop_A05G073477	0.29	1.056	1.42579	0.0399162	0.00159731
Pop_A05G073502	91.996	71.233	-0.626108	0.0377721	0.00144956
Pop_A06G053311	10.966	27.143	0.958392	0.016633	0.00038555
Pop_A06G053314	27.966	19.373	-0.790174	0.0169793	0.000396321
Pop_A06G053357	644.11	361.67	-1.04303	0.0112239	0.000207914
Pop_A06G053360	204.06	143.393	-0.796302	0.0220777	0.000616518
Pop_A06G053380	9.666	21.746	0.786154	0.0321699	0.00111507
Pop_A06G053400	0.25	1.04	1.51379	0.0405159	0.0016366
Pop_A06G053480	0.683	3.173	1.74433	0.00256717	2.0389e-05
Pop_A06G053524	0.536	11.603	3.35299	8.67259e-09	2.64921e-12
Pop_A06G053534	10.506	1.726	-2.60146	5.50724e-08	2.08307e-11
Pop_A06G053613	0.496	2.27	1.63288	0.0160848	0.000365616
Pop_A06G053714	37.14	23.713	-0.891678	0.00693445	9.38267e-05
Pop_A06G053793	279.54	200.663	-0.747274	0.00880901	0.000139253
Pop_A06G061411	199.52	137.906	-0.77618	0.0155531	0.000347101
Pop_A06G061468	1.443	4.01	1.1196	0.0319088	0.00110028
Pop_A06G061470	2.15	11.463	1.78455	0.00679704	9.11067e-05
Pop_A06G061473	116.3	272.983	0.905231	0.00843478	0.000128374
Pop_A06G061501	0.98	2.773	1.15837	0.0477222	0.00210433
Pop_A06G061509	0.06	0.766	2.2489	0.00675438	8.95697e-05
Pop_A06G061538	1.24	9.023	2.06299	0.00399843	3.93721e-05
Pop_A06G061612	134.436	97.443	-0.731446	0.0333548	0.00117931
Pop_A06G061613	84.566	56.726	-0.826038	0.0308711	0.00104562
Pop_A06G061616	3.986	16.77	1.52539	0.030182	0.00100909
Pop_A06G061647	28.113	14.073	-1.17874	0.0258176	0.000785867
Pop_A06G061704	63.53	41.526	-0.811017	0.00547778	6.62429e-05
Pop_A06G061762	13.9	8.14	-1.00806	0.0305643	0.00102866
Pop_A06G061776	131.833	87.823	-0.824583	0.0212271	0.000577478
Pop_A06G061790	2.56	11.863	1.65202	0.0172434	0.000408158
Pop_A06G061855	3.596	1.886	-1.16766	0.0178688	0.000433458
Pop_A06G061869	244.853	160.82	-0.744416	0.0152744	0.000336491
Pop_A06G061904	4.143	1.916	-1.32447	0.00320909	2.89471e-05
Pop_A06G061968	52.98	37.193	-0.766253	0.0105776	0.000189639
Pop_A06G062024	0.456	1.9	1.53861	0.0125333	0.000252233
Pop_A06G062043	506.283	350.596	-0.783963	0.0353497	0.00129758
Pop_A06G062048	4.64	15.91	1.31258	0.0397546	0.00158727
Pop_A06G062112	0.02	0.563	2.30648	0.0120796	0.000234855
Pop_A06G062125	27.146	10.496	-1.53044	0.00885234	0.000140413
Pop_A06G062142	0.24	3.913	2.25192	0.0109629	0.00020093
Pop_A06G062155	1.886	7.906	1.61098	0.00204894	1.45059e-05
Pop_A06G062220	0.163	5.133	3.6922	3.3185e-09	8.34813e-13
Pop_A06G062284	0.546	2.023	1.40359	0.0195323	0.000502593
Pop_A06G062349	0.59	2.733	1.62628	0.0199717	0.000521864
Pop_A06G062380	28.116	16.24	-1.02831	0.00366623	3.49811e-05
Pop_A06G062385	0	0.94	2.99791	0.000398302	1.37752e-06
Pop_A06G062845	0	0.593	1.9401	0.0461864	0.00199873
Pop_A06G062895	206.636	121.4	-0.970995	0.0494642	0.00226559
Pop_A06G063006	240.553	154.54	-0.926152	0.0109741	0.000201501
Pop_A06G063028	6.056	12.776	0.765936	0.0479783	0.00212809
Pop_A06G063191	679.803	397.896	-1.02395	0.000589784	2.24671e-06
Pop_A06G063235	0.95	3.253	1.34769	0.0257355	0.000780513
Pop_A06G064711	47.97	32.066	-0.881737	0.0223643	0.000629313
Pop_A06G064746	4.99	3.343	-0.848052	0.00202964	1.43328e-05
Pop_A06G064760	0.196	1.44	1.83829	0.032415	0.00112881
Pop_A06G064768	35.866	189.86	1.92382	0.000174674	4.61386e-07
Pop_A06G064772	1.373	3.99	1.12621	0.0150951	0.000328104
Pop_A06G064780	114.126	370.35	1.27224	0.00900902	0.000145208
Pop_A06G064802	2.613	0.693	-1.88029	0.00932268	0.000153102
Pop_A06G064871	36.78	24.146	-0.849605	0.0101252	0.000176266
Pop_A06G064874	39.21	110.613	1.13186	0.00996523	0.000170647
Pop_A06G064876	16.48	11.94	-0.727929	0.0138431	0.000290941
Pop_A06G079330	861.096	561.966	-0.858631	0.0137526	0.000287892
Pop_A06G079350	25.39	17.743	-0.767675	0.0461864	0.00200408
Pop_A06G079398	373.86	292.426	-0.622458	0.0120899	0.000235923
Pop_A06G079406	6.63	21.99	1.23384	0.0406618	0.00164541
Pop_A06G079485	6.98	4.353	-0.922968	0.0467965	0.00204165
Pop_A06G085700	4.533	12.543	1.09857	0.0122821	0.000242544
Pop_A06G085703	4.163	10.266	0.969908	0.034169	0.00122304
Pop_A06G085724	68.91	39.95	-1.02352	0.00818585	0.000122673
Pop_A06G085743	1.293	4.95	1.46229	0.017379	0.000415419
Pop_A06G085752	13.516	9.8	-0.739339	0.0151831	0.000331753
Pop_A06G089328	0.216	0.963	1.62714	0.0183824	0.000455542
Pop_A06G089390	0.463	2.06	1.59501	0.033731	0.00119948
Pop_A06G089404	24.176	13.653	-1.03032	0.0324527	0.00113245
Pop_A06G089424	92.153	63.203	-0.800864	0.0288178	0.000935704
Pop_A06G089432	260.186	184.136	-0.753377	0.038777	0.00151183
Pop_A06G089436	2141.7	1418.66	-0.836111	0.0238712	0.000691876
Pop_A06G089457	8.04	3.923	-1.22298	0.0102742	0.00018203
Pop_A06G089499	0.733	3.673	1.78681	0.00626214	8.02291e-05
Pop_A06G089501	5.886	3.29	-1.04882	0.0209614	0.000567237
Pop_A06G089507	1.943	5.006	1.00622	0.0285757	0.000924337
Pop_A06G089530	9.063	2.516	-1.81988	0.0120899	0.000235812
Pop_A06G089608	3.75	17.226	1.73749	0.000614653	2.38563e-06
Pop_A07G006309	129.136	77.813	-0.96177	0.00484438	5.42464e-05
Pop_A07G006326	8.97	7.1	-0.629319	0.041001	0.00166872
Pop_A07G006341	4.186	14.156	1.37779	0.00473437	5.19784e-05
Pop_A07G006359	21.636	16.17	-0.68659	0.0212481	0.000578813
Pop_A07G006372	1.186	3.583	1.23694	0.00934471	0.000154713
Pop_A07G006375	47.926	27.316	-1.03904	0.0200319	0.000524446
Pop_A07G006384	111.346	73.653	-0.849537	0.0226045	0.000638101
Pop_A07G006408	63.976	51.41	-0.582135	0.0459089	0.00197983
Pop_A07G006459	0.436	2.26	1.75959	0.00676246	8.99757e-05
Pop_A07G006483	65.61	137.323	0.772863	0.000791245	3.52219e-06
Pop_A07G006498	23.32	50.87	0.817323	0.00322334	2.92494e-05
Pop_A07G006499	14.076	37.16	0.999762	0.0147374	0.000316187
Pop_A07G006532	93.453	67.496	-0.735862	0.01489	0.000322672
Pop_A07G006563	10.4	5.206	-1.26705	0.00068256	2.86622e-06
Pop_A07G006566	11.046	5.28	-1.26155	0.0021245	1.52699e-05
Pop_A07G006571	0.913	5.183	1.91492	0.00255001	1.98861e-05
Pop_A07G006587	9.723	4.543	-1.35632	0.000108604	2.51742e-07
Pop_A07G006642	1092.21	580.36	-1.12448	0.00360079	3.4292e-05
Pop_A07G006646	0.95	3.333	1.36551	0.0213623	0.000586147
Pop_A07G006649	60.803	43.13	-0.73052	0.0492787	0.00225
Pop_A07G006751	4.996	16.666	1.35335	0.00402734	3.99502e-05
Pop_A07G006755	8.32	5.666	-0.825373	0.0138481	0.000291385
Pop_A07G010861	5.036	15.12	1.18384	0.0437295	0.00182927
Pop_A07G010864	8.756	2.273	-1.74947	0.034022	0.00121228
Pop_A07G010877	70.876	47.823	-0.820818	0.0165629	0.000381543
Pop_A07G010891	2.44	1.38	-1.0485	0.0257994	0.000784385
Pop_A07G011866	0.02	1.143	2.8104	0.00107577	5.72179e-06
Pop_A07G011870	3.816	12.586	1.27379	0.033731	0.0011985
Pop_A07G011881	1.27	5.253	1.59515	0.0100914	0.000174699
Pop_A07G011926	6.383	21.583	1.36829	0.0126813	0.000257885
Pop_A07G011930	356.19	243.686	-0.811548	0.0109194	0.000199336
Pop_A07G011936	0.026	0.526	1.9904	0.0383361	0.0014831
Pop_A07G011971	0.326	2.343	1.81813	0.0330579	0.00116326
Pop_A07G011972	68.273	25.683	-1.61412	5.59176e-05	1.07511e-07
Pop_A07G022494	6.94	17.396	0.990819	0.048755	0.00220139
Pop_A07G022531	1.733	5.223	1.22379	0.0245415	0.000722768
Pop_A07G022555	0.26	1.55	1.70293	0.0473691	0.00207855
Pop_A07G022564	12.27	5.85	-1.33953	0.000377846	1.26284e-06
Pop_A07G022588	19.23	12.756	-0.941173	0.0115652	0.000218204
Pop_A07G022595	2.166	6.48	1.19078	0.017379	0.000415644
Pop_A07G022654	10.11	3.683	-1.59961	0.00487395	5.48524e-05
Pop_A07G022658	12.94	8.346	-0.896269	0.00714885	9.89522e-05
Pop_A07G022660	0.6	2.06	1.33674	0.0291847	0.000954434
Pop_A07G022669	2.503	17.37	2.0407	0.00310479	2.77837e-05
Pop_A07G022672	23.186	98.66	1.69889	7.29243e-06	7.46907e-09
Pop_A07G022679	11.34	74.166	2.17881	4.27296e-05	7.2941e-08
Pop_A07G022705	9.933	5.203	-1.15182	0.0266603	0.000827804
Pop_A07G022761	5.326	12.386	0.87539	0.0493817	0.00225737
Pop_A07G022788	26.293	17.836	-0.804832	0.0384439	0.00148865
Pop_A07G022794	0.896	6.59	2.21705	0.000278838	8.21704e-07
Pop_A07G022822	3342.23	2162.66	-0.868512	0.0252017	0.000755798
Pop_A07G022827	6.5	19.603	1.19593	0.0338411	0.00120401
Pop_A07G022831	2.54	7.406	1.16345	0.0273521	0.000864521
Pop_A07G033642	138.013	68.566	-1.20673	0.00460722	5.00857e-05
Pop_A07G033647	58.423	35.69	-0.947256	0.042394	0.0017541
Pop_A07G062798	0.206	2.59	2.83224	2.3985e-07	1.24985e-10
Pop_A07G062811	11.153	45.063	1.59485	0.00170664	1.13158e-05
Pop_A07G062831	1.83	5.276	1.16664	0.0166998	0.00038819
Pop_A07G070527	0.903	5.376	1.95792	0.00344251	3.21042e-05
Pop_A07G070529	0.26	5.16	2.17282	0.017169	0.000404451
Pop_A07G085210	1.283	3.716	1.16751	0.0250773	0.000745238
Pop_A07G085260	6.183	3.173	-1.18693	0.0206227	0.000549537
Pop_A07G085268	33.736	26.74	-0.620907	0.0474186	0.00208331
Pop_A07G085284	6.246	2.616	-1.40081	0.0177587	0.000428874
Pop_A07G085430	7.79	19.833	1.0132	0.0457203	0.00196434
Pop_A08G002300	4.006	18.456	1.61594	0.0261234	0.000803623
Pop_A08G002325	97.266	69.606	-0.751247	0.00783296	0.000114147
Pop_A08G002381	148.49	72.386	-1.28126	1.26754e-05	1.57156e-08
Pop_A08G002399	2.34	0.786	-1.55957	0.0188791	0.000475343
Pop_A08G002440	19.953	85.356	1.7167	6.04279e-06	5.75483e-09
Pop_A08G006782	446.72	317.916	-0.750348	0.0210985	0.000573602
Pop_A08G006785	3.463	9.116	1.06182	0.00880901	0.000139293
Pop_A08G006798	4.236	1.916	-1.40827	3.48007e-06	2.75144e-09
Pop_A08G006924	10.84	4.98	-1.42327	0.00188601	1.29457e-05
Pop_A08G006952	36.966	155.05	1.67958	3.27954e-05	5.12686e-08
Pop_A08G006955	35.446	67.27	0.618886	0.049935	0.0023015
Pop_A08G009170	0.11	1.866	2.27918	0.00927361	0.000151972
Pop_A08G009191	1.566	4.833	1.28216	0.00522428	6.12997e-05
Pop_A08G009196	25.64	14.193	-1.10832	0.00280352	2.40426e-05
Pop_A08G011983	7.763	17.06	0.825181	0.0416174	0.0017048
Pop_A08G012036	12.576	28.18	0.83906	0.0206825	0.000552719
Pop_A08G045802	17.493	10.87	-0.934392	0.00397952	3.91144e-05
Pop_A08G045816	148.083	98.746	-0.850606	0.0196003	0.00050716
Pop_A08G045828	33.086	7.41	-2.06875	0.00185218	1.26584e-05
Pop_A08G045868	1.343	0.523	-1.43269	0.0409634	0.00166645
Pop_A08G045876	23.746	16.25	-0.796735	0.0170605	0.000399443
Pop_A08G045882	1.053	0.316	-1.62512	0.0274356	0.000871103
Pop_A08G045892	127.703	65.97	-1.08967	0.00256016	2.02603e-05
Pop_A08G045903	36.903	21.1	-1.03227	0.0171438	0.000403549
Pop_A08G045944	824.056	573.236	-0.767687	0.0268749	0.000839296
Pop_A08G045987	11.486	6.51	-1.06305	0.00814119	0.000121189
Pop_A08G046008	35.396	24.416	-0.797722	0.0202209	0.000530919
Pop_A08G046024	15.753	8.163	-1.17052	0.00583573	7.30882e-05
Pop_A08G046041	66.193	46.146	-0.770025	0.0183492	0.000453965
Pop_A08G046069	0.763	3.216	1.61225	0.00402734	4.008e-05
Pop_A08G046110	11.02	33.063	1.26532	0.000305757	9.33994e-07
Pop_A08G046134	6.763	14.183	0.753313	0.0452146	0.00193364
Pop_A08G046142	1.753	3.973	0.913689	0.0262487	0.000810779
Pop_A08G046172	47.316	23.603	-1.208	0.0074799	0.000106602
Pop_A08G046177	48.973	32.816	-0.831645	0.027363	0.000866135
Pop_A08G046186	2.33	5.643	0.973755	0.00900902	0.000145012
Pop_A08G046193	0.94	5.733	1.82107	0.0176455	0.00042519
Pop_A08G046214	4.32	10.443	0.9569	0.0487446	0.00219678
Pop_A08G046215	21.656	12.22	-1.06966	0.000985728	4.98471e-06
Pop_A08G057754	11.206	68.936	2.07338	8.68126e-05	1.9031e-07
Pop_A08G058044	0.83	7.733	2.42161	0.000230658	6.50711e-07
Pop_A08G063355	813.123	532.536	-0.830898	0.0217511	0.000600409
Pop_A08G063359	101.686	65.783	-0.851148	0.0309413	0.00104913
Pop_A08G063391	0.83	2.743	1.33814	0.0411196	0.00167535
Pop_A08G063393	6.1	14.453	0.883675	0.0104268	0.000185859
Pop_A08G063413	395.126	291.22	-0.707172	0.0377619	0.001448
Pop_A08G063445	542.85	396.533	-0.715904	0.0243893	0.000715656
Pop_A08G063467	1.333	4.476	1.31769	0.0390044	0.00153059
Pop_A08G063468	82.65	61.263	-0.710491	0.00396929	3.88888e-05
Pop_A08G063550	76.563	54.603	-0.785077	0.00933595	0.000153842
Pop_A08G063631	544.866	385.663	-0.765263	0.00676246	9.00414e-05
Pop_A08G063640	1.946	0.303	-1.90543	0.0383817	0.00148555
Pop_A08G063652	1.603	11.083	2.18777	6.34067e-05	1.29885e-07
Pop_A08G063673	7.26	35.706	1.74426	0.00424427	4.40837e-05
Pop_A08G063680	0.18	6.026	3.51177	1.40832e-07	6.07341e-11
Pop_A08G063688	0.906	9.766	2.54508	8.18445e-07	4.85314e-10
Pop_A08G063761	17.93	9.186	-1.13054	0.0419628	0.00172822
Pop_A08G063774	5.646	14.773	1.05688	0.0194153	0.000497667
Pop_A08G063785	0.033	0.303	1.88245	0.0439756	0.0018443
Pop_A08G063887	20.98	14.12	-0.863687	0.00986696	0.000167079
Pop_A08G063983	1.18	3.783	1.27232	0.0271104	0.00085022
Pop_A08G063997	0.056	0.79	2.03131	0.026966	0.000842665
Pop_A08G064135	51.493	27.216	-1.15411	0.00535525	6.39913e-05
Pop_A08G064195	6.383	26.49	1.67716	2.3985e-07	1.22037e-10
Pop_A08G086430	24.386	16.95	-0.900045	0.00166983	1.09124e-05
Pop_A08G086498	31.463	19.03	-0.968944	0.00900902	0.000145132
Pop_A08G086532	60.643	36.75	-0.83252	0.0490656	0.00222746
Pop_A09G014396	56.25	31.67	-1.0491	0.00714885	9.85846e-05
Pop_A09G014398	7.803	5.293	-0.811727	0.017841	0.000431502
Pop_A09G014399	4.65	12.49	1.07163	0.0389863	0.00152647
Pop_A09G014429	88.873	162.746	0.577585	0.0492667	0.0022468
Pop_A09G014482	11.75	5.606	-1.23917	0.014752	0.000316995
Pop_A09G014495	171.69	93.006	-1.11741	0.00154871	9.54519e-06
Pop_A09G014526	5.783	15.886	1.11208	0.012112	0.000237443
Pop_A09G014532	2696.42	2007.64	-0.701287	0.0356305	0.00131825
Pop_A09G014533	5.753	15.146	1.04676	0.0343887	0.00123891
Pop_A09G015365	27.69	18.1	-0.848633	0.0299655	0.000996838
Pop_A09G015374	40.57	24.79	-0.957639	0.0133469	0.00027724
Pop_A09G015375	345.403	174.7	-1.22618	0.000893079	4.2847e-06
Pop_A09G025664	41.746	35.586	-0.529085	0.0440732	0.00185077
Pop_A09G025672	720.206	446.953	-0.941323	0.00223094	1.67565e-05
Pop_A09G025689	21.733	13.96	-0.893355	0.0158748	0.000356849
Pop_A09G026556	48.213	19.09	-1.48938	0.000932118	4.60599e-06
Pop_A09G026586	83.24	49.8	-0.983724	0.00531746	6.3253e-05
Pop_A09G026588	175.183	118.52	-0.824583	0.0349543	0.00127667
Pop_A09G026639	24.203	43.163	0.545018	0.0461864	0.00200423
Pop_A09G026669	12.95	7.59	-1.00334	0.00553117	6.73678e-05
Pop_A09G026748	29.32	80.98	1.09273	0.00923987	0.000151087
Pop_A09G026764	193.293	109.91	-1.06418	0.000791245	3.55443e-06
Pop_A09G028837	29.093	17.563	-0.969454	0.0082619	0.000124488
Pop_A09G028847	4.266	1.623	-1.63076	0.00385714	3.75651e-05
Pop_A09G028852	22.923	54.096	0.920621	0.00714089	9.80313e-05
Pop_A09G028898	24.646	13.76	-1.08245	0.0027397	2.28103e-05
Pop_A09G028935	1.23	5.203	1.63984	0.00197068	1.3704e-05
Pop_A09G028941	0.573	2.253	1.45005	0.0347645	0.00126595
Pop_A09G028944	3.016	7.993	1.05047	0.0142715	0.000302345
Pop_A09G028991	17.85	10.063	-1.06051	0.00714885	9.8633e-05
Pop_A09G029005	732.26	399.046	-1.07466	0.00862215	0.000133562
Pop_A09G029016	2.833	8.926	1.29704	0.00270733	2.23372e-05
Pop_A09G029110	37.13	82.32	0.830599	0.0445139	0.00187967
Pop_A09G059494	6.36	3.273	-1.16396	0.0470624	0.00205748
Pop_A09G059580	53.283	38.31	-0.743492	0.0184429	0.000458321
Pop_A09G059589	38.216	29.426	-0.632081	0.0333283	0.00117738
Pop_A09G059600	14.136	69.416	1.89554	4.63428e-06	4.2469e-09
Pop_A09G059610	243.96	620.293	1.01223	0.00452965	4.88293e-05
Pop_A09G076733	154.72	95.496	-0.944445	0.00233408	1.79473e-05
Pop_A09G076741	0.483	2.026	1.58076	0.0165606	0.000381193
Pop_A09G076771	30.24	55.373	0.721693	0.00642179	8.31976e-05
Pop_A09G076790	30.32	22.293	-0.707791	0.00996523	0.000170209
Pop_A09G076827	39.093	130.39	1.32405	0.012662	0.000256059
Pop_A09G076909	0.626	3.42	1.75518	0.0123652	0.000245074
Pop_A09G076910	65.676	44.193	-0.820898	0.0207081	0.000555173
Pop_A09G076920	0.81	7.106	1.98821	0.0185441	0.000462727
Pop_A09G076968	4.14	13.133	1.31091	0.00166983	1.08123e-05
Pop_A09G076994	7.96	19.376	0.940175	0.0484965	0.00218117
Pop_A09G076998	1.27	6.146	1.77701	0.00160105	1.00544e-05
Pop_A09G077090	8.976	5.86	-0.837756	0.0110497	0.000203712
Pop_A09G077094	0.41	2.903	1.86957	0.0234916	0.000674541
Pop_A09G077128	0.36	6.216	2.32443	0.00682528	9.16447e-05
Pop_A09G077456	2.52	5.586	0.986873	0.00996523	0.000170571
Pop_A09G077459	1.923	7.616	1.53445	0.00885234	0.000140455
Pop_A09G083561	14.843	4.666	-1.71208	0.00322817	2.94093e-05
Pop_A09G083567	5.573	2.066	-1.53905	0.00655463	8.60964e-05
Pop_A10G001089	0.646	3.116	1.66804	0.0198209	0.000515261
Pop_A10G001092	12.836	6.496	-1.1857	0.0231806	0.000660033
Pop_A10G001140	15.196	12.386	-0.56965	0.0379983	0.00146594
Pop_A10G001149	46.683	30.84	-0.827458	0.0394	0.0015543
Pop_A10G001369	6.673	2.646	-1.45315	0.0186101	0.000465151
Pop_A10G001684	9.016	16.49	0.582197	0.0457514	0.00196776
Pop_A10G001686	12.37	0.91	-3.7216	4.68639e-20	8.42088e-25
Pop_A10G001699	10.18	21.96	0.824099	0.0120035	0.000232296
Pop_A10G046518	45.19	26.023	-1.03139	0.01328	0.000275136
Pop_A10G046523	14.11	7.403	-1.11189	0.0481941	0.00215598
Pop_A10G046588	4.16	15.526	1.39116	0.0182591	0.000447849
Pop_A10G046671	0.623	7.83	2.18978	0.0102421	0.000180542
Pop_A10G046680	32.53	116.253	1.45458	0.00107649	5.78361e-06
Pop_A10G046686	89.48	249.936	0.967011	0.0142526	0.000301689
Pop_A10G046688	22.686	69.813	1.25596	0.00174751	1.17124e-05
Pop_A10G046731	0.34	1.203	1.33999	0.0347645	0.00126622
Pop_A10G046788	14	10.576	-0.673876	0.036974	0.00139785
Pop_A10G046793	1764.92	1073.6	-0.946844	0.016633	0.000385416
Pop_A10G046802	26.196	16.356	-0.928893	0.0176455	0.000424902
Pop_A10G046824	122.546	71.506	-0.996749	0.0206227	0.000549249
Pop_A10G046858	66.87	44.636	-0.815699	0.033087	0.00116558
Pop_A10G046910	1.65	6.84	1.49485	0.023298	0.00066647
Pop_A10G047004	5301.54	3313.91	-0.926314	0.00579334	7.17891e-05
Pop_A10G047008	80.236	55.42	-0.786709	0.0178952	0.00043442
Pop_A10G047064	17.31	46.733	1.06136	0.0101843	0.000178609
Pop_A10G047090	220.526	152.223	-0.788922	0.0357186	0.00132279
Pop_A10G047119	0.366	1.71	1.55606	0.0492473	0.00224149
Pop_A10G047120	0.486	2.24	1.56435	0.0350833	0.00128224
Pop_A10G047122	0.443	5.103	2.72242	2.3715e-05	3.44058e-08
Pop_A10G047131	26.466	17.433	-0.863775	0.0102421	0.000180368
Pop_A10G047172	31.723	164.64	1.96525	2.15766e-07	1.04206e-10
Pop_A10G047174	1.96	4.016	0.716269	0.0473859	0.00208013
Pop_A10G047177	149.01	91.373	-0.930821	0.0273913	0.00086773
Pop_A10G047216	99.786	66.83	-0.805556	0.0450728	0.00192134
Pop_A10G047228	1.046	3.556	1.40006	0.0253106	0.00076113
Pop_A10G047235	8.996	4.13	-1.24626	0.0481296	0.00215012
Pop_A10G047269	12.536	69.893	1.97609	7.60448e-05	1.63972e-07
Pop_A10G047309	38.403	26.19	-0.818391	0.00970347	0.000163026
Pop_A10G047369	0.006	0.503	2.65267	0.00255046	1.99607e-05
Pop_A10G047391	179.686	104.03	-1.0088	0.0173179	0.000412004
Pop_A10G047417	0.166	0.826	1.62271	0.0466952	0.00203639
Pop_A10G047437	10.59	7.34	-0.717613	0.00886891	0.000141196
Pop_A10G047486	0.02	0.48	2.32005	0.00944104	0.000157267
Pop_A10G047488	0.08	0.666	2.09253	0.00818765	0.000122847
Pop_A10G047511	0.693	3.57	1.78777	0.016633	0.000385176
Pop_A10G047548	2481.69	1482.42	-0.961292	0.024694	0.000728591
Pop_A10G047569	0.14	1.966	2.50104	0.00133205	7.72459e-06
Pop_A10G047634	1.013	5.9	1.78348	0.0160056	0.000361805
Pop_A10G047663	95.136	63.74	-0.865046	0.00156288	9.68868e-06
Pop_A10G047665	5.446	14.693	1.09111	0.034429	0.00124163
Pop_A10G047724	0.543	2.096	1.40593	0.0450191	0.00191638
Pop_A10G048413	19.47	15.203	-0.627832	0.00856552	0.000132057
Pop_A10G048420	14.81	84.87	2.04788	4.2239e-06	3.71902e-09
Pop_A10G048423	4.906	14.75	1.17392	0.0401866	0.00161364
Pop_A10G048424	0.74	3.543	1.64732	0.0248296	0.000734938
Pop_A10G048510	0.12	2.106	2.35939	0.00644298	8.39536e-05
Pop_A10G048577	162.886	100.503	-0.922612	0.0183824	0.000455828
Pop_A10G048619	2868.15	1713.26	-0.966981	0.0253272	0.000763658
Pop_A10G069038	13.293	27.43	0.749761	0.030378	0.00101857
Pop_A10G069047	0	0.976	2.03915	0.0340931	0.00121971
Pop_A10G069063	126.446	76.436	-0.95326	0.0172049	0.000405917
Pop_A10G069156	8.363	17.833	0.759945	0.0445065	0.00187856
Pop_A10G069168	27.233	21.766	-0.61897	0.0473691	0.00207766
Pop_A10G069172	10.966	39.91	1.34218	0.0408455	0.00166014
Pop_A10G069330	21.013	11.73	-0.998591	0.015175	0.00033062
Pop_A10G069382	0.046	1.893	2.70446	0.00163606	1.04069e-05
Pop_A10G069420	4.823	11.473	0.913768	0.0165104	0.000379146
Pop_A10G069421	24.463	17.973	-0.736964	0.04444	0.00187496
Pop_A10G069444	173.673	101.89	-1.02835	0.000723391	3.10663e-06
Pop_A10G069452	3.31	12.033	1.44055	0.00166385	1.07033e-05
Pop_A10G069494	3.87	10.936	1.09689	0.0147374	0.000315971
Pop_A10G069495	20.003	12.626	-0.915919	0.00256967	2.05474e-05
Pop_A10G069539	342.496	233.683	-0.816661	0.00424427	4.4289e-05
Pop_A10G069609	31.64	23.7	-0.711319	0.0136903	0.000286343
Pop_A10G069685	254.123	189.28	-0.683402	0.00714885	9.89316e-05
Pop_A10G069702	9.26	6.86	-0.706211	0.0479783	0.00212674
Pop_A11G015681	4.81	2.34	-1.28789	0.00100189	5.1332e-06
Pop_A11G015692	23.223	64.98	1.07446	0.00335186	3.0777e-05
Pop_A11G015706	5.026	1.773	-1.71303	0.000907811	4.388e-06
Pop_A11G020293	1.28	0.553	-1.33762	0.0312602	0.001065
Pop_A11G020316	791.97	477.323	-0.952037	0.0438752	0.00183694
Pop_A11G020317	26.46	13.45	-1.20209	0.00128062	7.29457e-06
Pop_A11G020338	133.55	88.056	-0.837401	0.0434675	0.00181127
Pop_A11G020347	3.73	0.9	-1.94059	0.00452965	4.88422e-05
Pop_A11G021559	1.683	6.25	1.38519	0.0199087	0.000519433
Pop_A11G021676	251.253	86.963	-1.70276	0.000325103	1.02071e-06
Pop_A11G021718	2.426	6.83	1.11735	0.0359568	0.0013342
Pop_A11G021726	204.073	142.276	-0.77896	0.0272243	0.000858525
Pop_A11G021740	381.89	231.96	-0.939646	0.0353585	0.00129992
Pop_A11G021745	9.856	23.52	0.928893	0.0247494	0.000731561
Pop_A11G026150	15.036	10.683	-0.757002	0.00663079	8.75734e-05
Pop_A11G026263	12.843	5.546	-1.42367	0.000993223	5.06856e-06
Pop_A11G026264	390.906	269.88	-0.783373	0.00543507	6.5171e-05
Pop_A11G026272	3.326	9.27	1.10579	0.0122592	0.000241211
Pop_A11G032608	52.89	25.426	-1.22265	0.00332678	3.04869e-05
Pop_A11G032650	8.966	6.333	-0.755383	0.0461864	0.0020004
Pop_A11G032652	252.736	103.266	-1.43128	0.0050816	5.7982e-05
Pop_A11G032674	6.403	2.73	-1.36696	0.0075429	0.000107978
Pop_A11G056483	1.266	5.023	1.55751	0.00151081	9.17585e-06
Pop_A11G056494	464.44	340.9	-0.709347	0.033731	0.00119909
Pop_A11G056558	18.353	52.246	1.1516	0.00531746	6.31879e-05
Pop_A11G056586	27.223	60.916	0.857731	0.00422441	4.34192e-05
Pop_A11G056620	4.62	9.733	0.773993	0.0461864	0.00200507
Pop_A11G056658	14.226	11.066	-0.630821	0.0202328	0.000532813
Pop_A11G056684	12.316	6.37	-1.14532	0.0347056	0.00126158
Pop_A11G056703	2.653	8.53	1.27103	0.0170989	0.00040107
Pop_A11G056742	22.376	57.613	1.01963	0.0370857	0.00140757
Pop_A11G056743	4.406	43.753	2.66784	2.19587e-08	7.89144e-12
Pop_A11G056753	0.71	2.396	1.31282	0.0459452	0.00198304
Pop_A11G078960	1.313	3.18	0.944652	0.0307877	0.00104116
Pop_A11G078961	17.826	13.38	-0.668424	0.0440035	0.00184673
Pop_A11G078966	76.58	167.91	0.825165	0.0368492	0.00138872
Pop_A11G078976	3.55	45.206	1.92751	0.0446372	0.00188816
Pop_A11G078994	132.763	78.606	-0.986573	0.0130185	0.000267379
Pop_A11G079098	73.923	146.626	0.68525	0.032635	0.00114116
Pop_A11G079133	0.503	2.626	1.73785	0.00814704	0.000121799
Pop_A11G091288	3.093	1.55	-1.23438	0.00772656	0.000112307
Pop_A11G091292	10.353	7.52	-0.789822	0.0152465	0.000335602
Pop_A11G091307	13.336	44.813	1.3283	0.00714885	9.97857e-05
Pop_A11G091339	0.863	3.923	1.67227	0.00439197	4.65305e-05
Pop_A11G091412	3651.97	2283.85	-0.91082	0.0347648	0.00126686
Pop_A12G007797	63.74	35.213	-0.986929	0.0245415	0.000722395
Pop_A12G007809	65.413	44.81	-0.814009	0.0225143	0.000633937
Pop_A12G007810	32.136	73.933	0.86464	0.0218946	0.000606259
Pop_A12G007826	25.2	58.433	0.871406	0.0229679	0.000651661
Pop_A12G007832	3.406	13.416	1.52649	0.00449628	4.80017e-05
Pop_A12G007845	11.863	33.253	1.04511	0.034	0.00121088
Pop_A12G007856	5.653	13.333	0.920614	0.025696	0.000778008
Pop_A12G007912	58.866	33.996	-1.01454	0.017134	0.000403011
Pop_A12G007963	29.83	19.453	-0.928019	0.0101619	0.000177667
Pop_A12G007976	26.296	12.806	-1.34287	0.0089166	0.000142596
Pop_A12G007986	40.373	12.593	-1.82576	6.24808e-05	1.26866e-07
Pop_A12G008017	12.246	9.726	-0.608786	0.0433444	0.00180151
Pop_A12G008033	1.203	6.173	1.84676	0.00087912	4.08921e-06
Pop_A12G019234	1.516	6.553	1.66648	0.00257245	2.06158e-05
Pop_A12G019293	35.696	20.66	-1.04766	0.000378344	1.2781e-06
Pop_A12G019331	242.313	94.013	-1.51272	0.00986696	0.000167191
Pop_A12G019334	60.193	16.59	-1.7915	0.012662	0.000256078
Pop_A12G019387	988.716	621.993	-0.901187	0.0384468	0.00148977
Pop_A12G019390	0.493	3.11	1.97204	0.00224121	1.6943e-05
Pop_A12G019413	1.923	6.863	1.40885	0.0107431	0.000194907
Pop_A12G019429	10.9	7.086	-0.890076	0.00627637	8.05241e-05
Pop_A12G027523	92.233	48.58	-1.1592	0.0220354	0.0006125
Pop_A12G027542	30.926	24.74	-0.60355	0.0123787	0.000246007
Pop_A12G027545	40.143	26.933	-0.8564	0.00135643	7.94576e-06
Pop_A12G067897	10.883	26.45	0.96418	0.0101252	0.000176596
Pop_A12G067915	17.096	10.963	-0.862159	0.0302765	0.00101408
Pop_A12G067946	11.293	6.57	-0.952861	0.035084	0.00128416
Pop_A12G067968	8.986	19.74	0.821261	0.0117297	0.000223692
Pop_A12G067973	2.696	1.36	-1.18783	0.0261856	0.000806947
Pop_A12G068080	4.023	9.856	0.95324	0.0161468	0.000367605
Pop_A12G073770	4.696	20.903	1.63088	0.00400644	3.95231e-05
Pop_A12G073810	49.586	109.723	0.837639	0.0216714	0.000597743
Pop_A12G073812	3.38	12.526	1.41905	0.017239	0.00040703
Pop_A12G073834	29.88	19.91	-0.840229	0.017379	0.000415368
Pop_A12G073887	8.966	18.793	0.753682	0.0342374	0.00122856
Pop_A12G073993	14.073	8.996	-0.897659	0.0384468	0.00149291
Pop_A12G074000	0.25	2.733	2.43944	0.00113192	6.22379e-06
Pop_A12G081582	0.613	2.096	1.26824	0.030182	0.00100823
Pop_A12G081601	111.626	65.316	-1.01994	0.00546577	6.59012e-05
Pop_A12G081638	4.886	3.02	-0.926208	0.0389409	0.00152271
Pop_A13G009822	3.74	1.24	-1.63081	0.00760809	0.000109503
Pop_A13G009876	6.886	16.123	0.905548	0.0494642	0.00226518
Pop_A13G009887	17.916	7.133	-1.55574	0.000136145	3.4249e-07
Pop_A13G009899	0.346	2.32	1.86324	0.0192651	0.000488871
Pop_A13G009930	6.01	16.19	1.03736	0.0326207	0.00114007
Pop_A13G009933	0.5	3.483	2.04829	0.00358403	3.39961e-05
Pop_A13G009938	0.683	2.953	1.48213	0.0403942	0.00163053
Pop_A13G009949	27.493	15.833	-1.02899	0.0220777	0.000616883
Pop_A13G009974	23.27	17.453	-0.69086	0.0364915	0.00136977
Pop_A13G009977	76.393	54.553	-0.743969	0.0220727	0.000615951
Pop_A13G009978	8.52	32.836	1.53311	0.00272974	2.26612e-05
Pop_A13G010011	1.18	2.986	0.993231	0.0395394	0.00157157
Pop_A13G010030	2.786	9.83	1.41743	0.00683413	9.21009e-05
Pop_A13G010099	2.19	10.336	1.67789	0.0144522	0.000306953
Pop_A13G010118	3.913	1.726	-1.36989	0.018347	0.000451199
Pop_A13G011446	26.813	83.053	1.27686	0.00167202	1.09962e-05
Pop_A13G011491	35.023	25.74	-0.644443	0.0304745	0.00102345
Pop_A13G031147	18.04	8.99	-1.20658	0.0152278	0.000333549
Pop_A13G031152	0.786	4.96	1.91579	0.00235906	1.82275e-05
Pop_A13G031203	187.436	112.836	-0.968485	0.0117468	0.000224585
Pop_A13G031218	15.59	6.713	-1.44707	4.32892e-05	7.70076e-08
Pop_A13G031234	5.916	2.67	-1.33864	0.0121539	0.000238482
Pop_A13G031239	17.69	10.856	-0.966855	0.01489	0.000322434
Pop_A13G031273	99.813	67.556	-0.812964	0.0156247	0.000349263
Pop_A13G031277	353.716	224.92	-0.895469	0.0173749	0.000414297
Pop_A13G032350	6.703	1.773	-2.08171	5.50724e-08	2.23294e-11
Pop_A13G032361	1.376	4.1	1.16611	0.0292685	0.0009577
Pop_A13G032366	0.236	1.543	1.84363	0.0298837	0.000991793
Pop_A13G032369	193.063	138.873	-0.748731	0.03947	0.00156314
Pop_A13G032421	118.83	63.326	-1.13752	0.00113192	6.21757e-06
Pop_A13G032481	1268.71	820.856	-0.855731	0.0148528	0.000320799
Pop_A13G032484	93.79	65.43	-0.780971	0.00826672	0.000124925
Pop_A13G032511	3.196	7.586	0.904708	0.0495538	0.00227236
Pop_A13G054099	556.24	375.653	-0.827511	0.0074799	0.00010654
Pop_A13G054107	1.776	0.416	-1.83987	0.0205913	0.000547336
Pop_A13G054119	5.69	48.94	2.38075	6.64644e-05	1.41997e-07
Pop_A13G054204	1.816	4.856	1.07212	0.0368865	0.00139189
Pop_A13G054205	184.15	132.57	-0.75886	0.00424427	4.44834e-05
Pop_A13G054213	81.62	58.83	-0.724924	0.0100914	0.000174346
Pop_A13G054221	0.293	1.78	1.89914	0.00590028	7.45328e-05
Pop_A13G054239	22.773	119.9	1.86675	0.000647246	2.60517e-06
Pop_A13G054281	7.233	5.333	-0.73115	0.0109194	0.000199383
Pop_A13G054331	3.823	10.903	1.16447	0.00342134	3.16609e-05
Pop_A13G054391	27.846	11.8	-1.44521	0.00101945	5.31233e-06
Pop_A13G054415	4.583	14.533	1.28349	0.00813276	0.000120854
Pop_A13G054438	0.216	2.186	2.21982	0.00465739	5.08821e-05
Pop_A13G071226	15.19	8.406	-1.09996	0.000123333	2.99181e-07
Pop_A13G074166	17.12	12.206	-0.759754	0.0274438	0.000872352
Pop_A13G074180	73.353	48.22	-0.863307	0.0250773	0.000745645
Pop_A13G074183	1.176	0.3	-1.78823	0.0181694	0.000445321
Pop_A13G082581	1.176	0.413	-1.52266	0.0355079	0.00131172
Pop_A13G082586	1.33	0.336	-1.91982	0.00257983	2.08765e-05
Pop_A13G082608	203.256	131.876	-0.867501	0.0137698	0.0002885
Pop_A13G082617	7.443	23.37	1.27832	0.00791834	0.000116211
Pop_A13G082618	293.516	176.35	-0.972006	0.0196003	0.000506518
Pop_A13G082621	1.97	7.876	1.5236	0.02103	0.000570227
Pop_A13G082665	30.533	21.143	-0.771512	0.045117	0.00192545
Pop_A13G082678	1.283	4.346	1.3593	0.00844395	0.000128817
Pop_A13G082706	45.57	33.503	-0.712876	0.00971742	0.000163435
Pop_A13G082735	1.733	6.236	1.4168	0.0139248	0.000293999
Pop_A14G000007	0.816	5.563	1.91973	0.0164021	0.000374303
Pop_A14G000058	5.08	13.146	1.05143	0.00584074	7.32599e-05
Pop_A14G000071	1.933	8.563	1.66903	0.00287604	2.50126e-05
Pop_A14G000094	90.053	61.37	-0.791369	0.0210923	0.000573053
Pop_A14G000116	1.866	5.283	0.965633	0.0342482	0.00122957
Pop_A14G000128	11.616	7.626	-0.829367	0.0219135	0.000607901
Pop_A14G000137	427.003	146.863	-1.73264	2.15766e-07	1.04681e-10
Pop_A14G000283	19.373	9.34	-1.29567	0.00257983	2.09593e-05
Pop_A14G000323	0.93	3.116	1.34154	0.0442838	0.00186439
Pop_A14G000357	2.34	6.553	1.13188	0.0205913	0.000547164
Pop_A14G000383	4.806	13.67	1.11329	0.0324527	0.00113164
Pop_A14G000447	2.936	12.566	1.50957	0.0347137	0.0012625
Pop_A14G000670	0.743	2.993	1.587	0.00182772	1.23814e-05
Pop_A14G000676	0.363	1.79	1.7392	0.00474128	5.22361e-05
Pop_A14G000712	33.2	23.796	-0.749765	0.0100785	0.000173674
Pop_A14G000725	4.816	2.583	-1.07942	0.0394	0.0015537
Pop_A14G000728	17.76	13.33	-0.672698	0.0213405	0.0005843
Pop_A14G000747	0.176	1.043	1.81319	0.0198207	0.000514643
Pop_A14G000756	42.52	100.443	0.919904	0.0152928	0.000337172
Pop_A14G029743	2.36	7.266	1.20284	0.0476831	0.00210175
Pop_A14G029763	32.756	151.82	1.74375	0.00087912	4.10715e-06
Pop_A14G029767	3.37	12.07	1.44514	0.00223094	1.67169e-05
Pop_A14G029768	164.616	106.073	-0.866571	0.0287616	0.000932329
Pop_A14G029779	9.08	0.293	-2.63406	0.00270733	2.24265e-05
Pop_A14G029852	1.423	6.45	1.61704	0.0172693	0.000409297
Pop_A14G029873	0.243	5.28	2.93576	6.56668e-05	1.38055e-07
Pop_A14G029875	21.27	44.49	0.755833	0.0447373	0.00189554
Pop_A14G029889	1.47	5.66	1.49504	0.00932268	0.000153111
Pop_A14G030413	18.456	39.9	0.784955	0.0479783	0.0021328
Pop_A14G030430	137.653	95.74	-0.763842	0.0496187	0.00227814
Pop_A14G044031	18.92	14.446	-0.666251	0.0174389	0.00041739
Pop_A14G044065	389.316	252.276	-0.852632	0.0321699	0.00111505
Pop_A14G044552	1.25	3.71	1.14395	0.0436868	0.00182512
Pop_A14G044652	1.976	7.876	1.55201	0.0019996	1.40129e-05
Pop_A14G044685	2.686	1.026	-1.45088	0.0478576	0.00211729
Pop_A14G044686	2.41	0.576	-2.01935	0.00357097	3.35135e-05
Pop_A14G044741	4.393	15.716	1.43389	0.0082619	0.000124548
Pop_A14G044765	52.636	33.086	-0.916081	0.00715531	0.000100029
Pop_A14G044796	1.03	4.24	1.61398	0.00402734	4.01695e-05
Pop_A14G044856	996.993	595.136	-0.985252	0.00336912	3.10565e-05
Pop_A14G044881	0.25	1.523	1.72231	0.0384468	0.00149253
Pop_A14G044890	1.766	4.72	1.05415	0.0403554	0.00162504
Pop_A14G044891	37.036	200.453	1.90385	0.000922857	4.49479e-06
Pop_A14G044899	7.83	23.883	1.22172	0.0197418	0.000511884
Pop_A14G044921	1.03	3.926	1.51313	0.00156025	9.64435e-06
Pop_A14G044947	69.746	49.79	-0.739099	0.0298253	0.000988797
Pop_A14G044995	633.67	332.716	-1.15483	0.00223091	1.64619e-05
Pop_A14G044999	236.35	179.073	-0.682964	0.0356955	0.00132129
Pop_A14G045291	35.343	24.573	-0.789426	0.00887646	0.000141795
Pop_A14G045320	25.673	19.086	-0.682887	0.0457514	0.0019681
Pop_A14G045338	1.136	5.166	1.66454	0.00913219	0.000148998
Pop_A14G045359	6.513	2.776	-1.44862	0.0274854	0.000874759
Pop_A14G045366	9.286	6.98	-0.667473	0.0471905	0.00206732
Pop_A14G045371	40.923	28.4	-0.765857	0.0190677	0.000481386
Pop_A14G045431	3.766	12.28	1.33314	0.0050495	5.74343e-05
Pop_A14G045435	1889.11	983.416	-1.13016	0.0192651	0.000491517
Pop_A14G045504	793.866	639.153	-0.58345	0.0275581	0.000879946
Pop_A14G045517	4378.99	2820.8	-0.881871	0.0164465	0.00037644
Pop_A14G045520	133.346	84.503	-0.896702	0.0179688	0.000439113
Pop_A14G045554	0.186	0.873	1.72406	0.00909362	0.000147388
Pop_A14G045574	1.836	4.603	0.959611	0.048259	0.00216009
Pop_A14G045604	21.83	10.656	-1.24009	0.00385714	3.75294e-05
Pop_A14G045715	0	2.486	2.35398	0.0106725	0.000192539
Pop_A14G045738	1.486	5.726	1.51761	0.00618979	7.91909e-05
Pop_A14G045740	57.333	30.68	-1.13217	0.00933595	0.000154201
Pop_A14G045745	0.49	1.653	1.31685	0.0381445	0.00147363
Pop_A14G045749	119.166	50.38	-1.46237	2.89109e-07	1.55848e-10
Pop_A14G045755	7.096	4.666	-0.860343	0.0158773	0.000357191
Pop_A14G090588	8.453	6.12	-0.720569	0.0479783	0.00212822
Pop_A14G090633	14.723	10.566	-0.73235	0.0190688	0.000482442
Pop_A15G014682	19.363	9.42	-1.22292	0.0401866	0.0016149
Pop_A15G014710	66.56	47.383	-0.750807	0.0372269	0.00141837
Pop_A15G014721	16.783	45.816	1.10874	0.00849465	0.000129743
Pop_A15G014739	2.103	12.403	2.04479	5.66917e-05	1.10018e-07
Pop_A15G014769	3.576	13.356	1.49114	0.00305443	2.70972e-05
Pop_A15G014770	265.406	636.983	0.94799	0.00530837	6.29541e-05
Pop_A15G014783	25.16	21.11	-0.527189	0.0321942	0.00111764
Pop_A15G014815	29.833	12.92	-1.38443	0.00612558	7.81493e-05
Pop_A15G017051	46.09	26.16	-1.00929	0.0483945	0.00217217
Pop_A15G017057	3.726	11.836	1.26305	0.0150951	0.000328202
Pop_A15G017104	1.063	4.273	1.51055	0.0116644	0.000220869
Pop_A15G017154	57.623	41.973	-0.712418	0.0438946	0.00183919
Pop_A15G017183	30.046	21.306	-0.735917	0.0376679	0.00144169
Pop_A15G017216	101.663	77.126	-0.672603	0.0112877	0.000210244
Pop_A15G017233	13.763	35.466	1.10846	0.0126813	0.00025806
Pop_A15G017234	8.913	22.753	0.980325	0.012662	0.000256394
Pop_A15G017237	41.85	122.283	1.17572	0.0179364	0.000437355
Pop_A15G017243	342.673	242.52	-0.752231	0.0117308	0.000224068
Pop_A15G017252	2.116	5.886	1.13014	0.01791	0.000436069
Pop_A15G017275	587.116	380.5	-0.872321	0.00923987	0.000150973
Pop_A15G017276	2764.42	1698.85	-0.919852	0.0492602	0.00224452
Pop_A15G017279	4.623	2.403	-1.1379	0.0268541	0.000837209
Pop_A15G048893	2.036	6.983	1.34022	0.00408966	4.1425e-05
Pop_A15G048944	13.72	7.766	-1.06288	0.00139826	8.24277e-06
Pop_A15G048992	232.416	159.39	-0.796561	0.0271866	0.000856361
Pop_A15G049017	0.823	3.29	1.48819	0.0464625	0.00202207
Pop_A15G049030	4.97	14.6	1.20805	0.00553075	6.71816e-05
Pop_A15G049049	9.443	6.183	-0.878551	0.00515055	5.97039e-05
Pop_A15G049104	47.246	31.73	-0.882733	0.0244922	0.000719995
Pop_A15G049127	5.596	15.313	1.0979	0.0461016	0.00199145
Pop_A15G049129	0.133	1.766	2.49141	0.000980783	4.91695e-06
Pop_A15G049152	6.95	5.103	-0.711884	0.044992	0.00191199
Pop_A15G064287	2.33	7.58	1.31899	0.017329	0.00041258
Pop_A15G064302	29.986	25.88	-0.519417	0.0256376	0.000775411
Pop_A15G064415	0.38	2.066	1.69609	0.0235662	0.000679647
Pop_A15G064486	0.32	2.443	2.02731	0.0153231	0.000339215
Pop_A15G076597	10.483	5.306	-1.16088	0.0349543	0.00127572
Pop_A15G076601	7.516	4.446	-0.988043	0.0330579	0.00116367
Pop_A15G076620	0.753	3.22	1.64253	0.00745032	0.000105492
Pop_A15G076673	7.94	32.496	1.6075	0.00135284	7.89908e-06
Pop_A15G076676	76.873	52.633	-0.789136	0.0368865	0.00139144
Pop_A15G084259	2.6	0.723	-1.77974	0.00292597	2.57098e-05
Pop_A15G084265	12.813	31.803	0.959852	0.0397411	0.00158602
Pop_A15G084333	28.016	19.013	-0.822175	0.0208216	0.000560543
Pop_A16G017450	0.37	0.046	-1.90117	0.0483604	0.00216674
Pop_A16G017481	7.1	15.843	0.896815	0.0109194	0.00019944
Pop_A16G017504	11.423	7.25	-0.850223	0.00880901	0.00013898
Pop_A16G017543	4.003	13.35	1.31921	0.0263576	0.00081509
Pop_A16G017563	0.206	3.63	2.85019	6.38315e-05	1.33049e-07
Pop_A16G017564	0.493	3.033	1.83781	0.000398302	1.38088e-06
Pop_A16G023175	537.7	440.596	-0.549737	0.0416268	0.0017069
Pop_A16G023176	19.966	14.1	-0.749233	0.0474992	0.00208852
Pop_A16G025417	23.516	16.886	-0.671118	0.0474995	0.00208939
Pop_A16G025439	124.53	86.093	-0.807065	0.016467	0.000377559
Pop_A16G025450	1.296	4.47	1.34163	0.0274032	0.000869091
Pop_A16G025459	0.766	5.686	2.22411	0.000229089	6.33935e-07
Pop_A16G028676	2.44	5.51	0.864712	0.0480941	0.00214211
Pop_A16G028679	3.593	12.266	1.3226	0.0251489	0.000753638
Pop_A16G028748	84.943	59.456	-0.766024	0.0206301	0.000550117
Pop_A16G028783	4.183	1.136	-1.91122	0.00257983	2.09995e-05
Pop_A16G028794	2.67	8.583	1.30232	0.0152465	0.000335402
Pop_A16G030751	0.633	2.066	1.27503	0.0448002	0.00190062
Pop_A16G030781	28.473	18.573	-0.869465	0.00934991	0.00015507
Pop_A16G033758	27.123	17.97	-0.814291	0.0408455	0.00166092
Pop_A16G033764	91.876	43.746	-1.27434	0.00559386	6.85005e-05
Pop_A16G035326	522.623	334.65	-0.885695	0.0192651	0.000488538
Pop_A16G035356	318.33	167.493	-1.12672	0.0209614	0.000566843
Pop_A16G035426	22.143	8.983	-1.52234	4.38716e-05	7.8832e-08
Pop_A16G055205	5.516	12.92	0.907546	0.0324527	0.0011319
Pop_A16G055237	1.05	4.583	1.5498	0.0188075	0.000471776
Pop_A16G055242	9.41	7.166	-0.653152	0.04444	0.00187455
Pop_A16G055254	0.45	1.446	1.24836	0.0492602	0.00224562
Pop_A16G055319	74.533	45.673	-0.938124	0.0114015	0.00021368
Pop_A16G055374	37.893	31.22	-0.555381	0.0368492	0.00138916
Pop_A16G055378	2.78	1.34	-1.21143	0.043541	0.00181669
Pop_A16G083945	1.003	4.51	1.72992	0.00087912	4.10254e-06
Pop_A16G084001	1.223	4.233	1.35127	0.0314128	0.00107189
Pop_A16G089932	5.84	2.726	-1.3264	0.00177242	1.1975e-05
Pop_A16G089941	38.533	26.906	-0.787307	0.0195323	0.000502184
Pop_A16G090006	4.813	13.813	1.14729	0.0185403	0.000461881
Pop_A16G090007	0.563	1.906	1.33513	0.0393799	0.0015489
Pop_A16G090027	105.136	76.316	-0.72943	0.0406833	0.00164791
Pop_A16G090071	8.166	3.203	-1.50766	0.00946718	0.000158376
Pop_A16G090084	2.56	6.693	1.05418	0.00687902	9.2953e-05
Pop_A16G090144	49.48	28.183	-1.05076	0.0117297	0.000223569
Pop_A16G090155	1162.66	711.896	-0.94167	0.023376	0.000669542
Pop_A16G090181	20.763	60.683	1.11403	0.0186198	0.000465729
Pop_A16G090182	59.026	36.74	-0.948732	0.0155364	0.000345613
Pop_A16G090220	3.54	13.58	1.42795	0.0385833	0.00150237
Pop_A16G090253	33.353	259.686	2.35741	9.09187e-06	1.01289e-08
Pop_A16G090254	17.473	58.73	1.34026	0.00655463	8.59909e-05
Pop_A16G091261	5.316	17.156	1.29419	0.0050495	5.73052e-05
Pop_A17G008616	134.826	103.556	-0.651377	0.0375247	0.00143361
Pop_A17G008641	11.826	8.62	-0.730644	0.0494298	0.00226223
Pop_A17G020374	78.316	46.61	-0.985614	0.0101252	0.000176325
Pop_A17G020446	433.656	169.536	-1.50517	0.000340274	1.10058e-06
Pop_A17G020475	34.05	11.33	-1.64983	0.00402734	4.03453e-05
Pop_A17G020479	0.553	2.726	1.75609	0.00310479	2.78756e-05
Pop_A17G020527	3	6.243	0.757766	0.0245415	0.000722549
Pop_A17G020578	24.44	111.33	1.75353	0.000366213	1.20422e-06
Pop_A17G020584	2.063	6.37	1.30235	0.0359724	0.00133607
Pop_A17G020597	1.356	4.72	1.3897	0.0112877	0.000209732
Pop_A17G020598	10.533	5.81	-1.01462	0.0102742	0.000181896
Pop_A17G020602	0.553	2.126	1.47036	0.0251489	0.000751152
Pop_A17G021082	1.73	5.413	1.23751	0.0354243	0.00130374
Pop_A17G021105	33.073	20.07	-0.998029	0.000873698	4.03472e-06
Pop_A17G021108	52.23	31.75	-0.955824	0.0234937	0.000675022
Pop_A17G021133	6.413	1.106	-2.63984	1.60001e-10	2.87503e-14
Pop_A17G021809	0.616	4.336	2.22514	8.91761e-05	1.97094e-07
Pop_A17G021837	0.37	3.506	1.99505	0.0244596	0.000718599
Pop_A17G027625	11.216	6.766	-0.959859	0.0271456	0.000853849
Pop_A17G033862	57.91	44.48	-0.711745	0.030182	0.00100928
Pop_A17G034485	13.226	10.2	-0.713981	0.0227065	0.000641797
Pop_A17G052603	13.563	7.916	-0.9809	0.00408966	4.14463e-05
Pop_A17G052650	69.446	49.613	-0.755984	0.00462911	5.04733e-05
Pop_A17G052732	0	0.663	2.12285	0.0253272	0.000763469
Pop_A17G052733	0.086	1.166	2.02287	0.0281633	0.000906862
Pop_A17G074910	6.486	2.446	-1.63423	0.000102849	2.32932e-07
Pop_A17G074922	9.546	4.93	-1.13322	0.0375247	0.00143418
Pop_A17G074992	0.343	3.12	2.22489	0.00269535	2.2182e-05
Pop_A17G075038	2.756	7.023	1.00642	0.037126	0.00141161
Pop_A17G075175	16.113	10.6	-0.832685	0.0155488	0.000346169
Pop_A17G075195	2.496	1.21	-1.2165	0.0265419	0.000823174
Pop_A17G075201	5.18	0.553	-2.11635	0.0206825	0.000553336
Pop_A17G081346	2.83	0.666	-1.9979	0.00166983	1.0894e-05
Pop_A17G081387	1.766	5.5	1.26482	0.0133463	0.000276988
Pop_A17G081469	5.22	21.636	1.62006	0.0011292	6.13829e-06
Pop_A17G081505	9.706	29.75	1.29487	0.00011187	2.63331e-07
Pop_A17G084863	0.76	3.006	1.44912	0.036743	0.00138318
Pop_A17G084889	5.093	21.04	1.56547	0.00377491	3.64251e-05
Pop_A17G084945	34.996	20.533	-0.972417	0.0483945	0.00217224
Pop_A17G084946	123.4	81.593	-0.904593	0.0294082	0.000964979
Pop_A17G084965	0.273	0.71	1.02285	0.0423315	0.00174869
Pop_A17G084983	10.976	8.656	-0.660776	0.0405376	0.0016382
Pop_A17G091111	48.983	171.24	1.42098	0.000735471	3.21138e-06
Pop_A18G012752	64.77	50.383	-0.624851	0.0132758	0.000274571
Pop_A18G012802	2.59	8.196	1.24029	0.0314766	0.0010769
Pop_A18G012878	3.476	2.49	-0.732427	0.0334596	0.00118603
Pop_A18G012885	2.17	7.803	1.38729	0.0214437	0.000589537
Pop_A18G012920	44.336	102.156	0.869102	0.0213405	0.000583675
Pop_A18G012958	421.976	275.083	-0.861209	0.0147917	0.00031815
Pop_A18G012971	31.393	15.676	-1.21185	0.0037405	3.59928e-05
Pop_A18G012976	9.53	19.396	0.694739	0.0395376	0.00156916
Pop_A18G012978	3939.28	1847.57	-1.3033	0.000660728	2.7188e-06
Pop_A18G012990	1.37	5.12	1.41426	0.034584	0.00125343
Pop_A18G013078	31.263	18.74	-0.988536	0.00770027	0.000111384
Pop_A18G013133	1.043	0.32	-1.77271	0.00163752	1.04456e-05
Pop_A18G013141	5.656	3.783	-0.912785	0.0198294	0.00051665
Pop_A18G013248	3.993	1.093	-1.60623	0.000616987	2.40578e-06
Pop_A18G013280	17.366	37.496	0.799063	0.00343686	3.19898e-05
Pop_A18G018582	2.083	5.4	1.0577	0.0129413	0.000264703
Pop_A18G018596	0.696	1.58	0.877245	0.0394494	0.0015594
Pop_A18G018603	36.29	26.616	-0.615363	0.0179666	0.000438737
Pop_A18G018707	27.273	17.356	-0.873773	0.0315966	0.00108319
Pop_A18G018814	23.236	94.866	1.60977	0.000602266	2.30509e-06
Pop_A18G018815	26.163	78.476	1.22422	0.00151188	9.20953e-06
Pop_A18G018817	17.433	65.15	1.47042	0.0027397	2.28423e-05
Pop_A18G018832	0.06	4.856	2.56334	0.00425972	4.48108e-05
Pop_A18G018859	20.366	4.32	-1.81171	0.0406833	0.00164847
Pop_A18G018901	20.213	51.646	0.991031	0.0217511	0.000600724
Pop_A18G018921	5.526	15.866	1.18405	0.0120024	0.000232059
Pop_A18G018932	5.916	13.836	0.891218	0.0271456	0.000854444
Pop_A18G018986	75.606	60.45	-0.591492	0.0295459	0.000974731
Pop_A18G034182	0.696	0.05	-2.20316	0.0165948	0.000383094
Pop_A18G035963	5.34	13.476	0.997167	0.00990936	0.000168435
Pop_A18G083077	1.323	0.096	-1.97655	0.0423133	0.00174519
Pop_A18G083131	0.63	2.236	1.36487	0.046177	0.00199637
Pop_A18G083156	1.39	4.84	1.34163	0.0172434	0.000408374
Pop_A18G083175	808.426	440.32	-1.08828	0.00780365	0.00011358
Pop_A18G089847	46.483	37.64	-0.531757	0.033731	0.00119837
Pop_A19G025929	2.75	5.926	0.923528	0.0258951	0.000789965
Pop_A19G025959	34.66	25.416	-0.730076	0.00683413	9.20085e-05
Pop_A19G025966	1.59	5.15	1.32682	0.00232234	1.76934e-05
Pop_A19G028560	2.226	1.04	-1.22774	0.0466252	0.00203182
Pop_A19G028565	5.116	3.786	-0.877574	0.00133075	7.67038e-06
Pop_A19G028608	33.533	102.733	1.20687	0.0371119	0.00140974
Pop_A19G037376	2.08	0.176	-2.91235	6.1059e-05	1.22882e-07
Pop_A19G052305	40.143	31.74	-0.604369	0.0344898	0.00124855
Pop_A19G052306	0.723	2.743	1.44568	0.0251489	0.00075218
Pop_A19G052337	344.773	241.586	-0.773508	0.0257958	0.000783746
Pop_A19G052346	26.66	13.803	-1.17615	0.00411816	4.18435e-05
Pop_A19G052407	23.01	78.093	1.29303	0.0173108	0.000411215
Pop_A19G052484	1.856	7.766	1.49505	0.0291847	0.000953952
Pop_A19G052534	12.436	7.996	-0.892619	0.0075429	0.000108158
Pop_A19G052563	63.83	39.806	-0.923667	0.012112	0.000237128
Pop_A19G052844	1.22	3.986	1.2813	0.0470653	0.0020593
Pop_A19G052850	43.883	32.173	-0.713296	0.0315966	0.00108327
Pop_A19G052860	22.693	13.51	-1.00142	0.00223091	1.66327e-05
Pop_A19G052861	37.713	17.296	-1.34789	0.000625058	2.4934e-06
Pop_A19G052918	267.026	177.21	-0.856186	0.0281824	0.000907984
Pop_A19G052921	312.08	163.66	-1.14547	0.00414048	4.21845e-05
Pop_A19G052944	0.913	3.233	1.36925	0.0308711	0.00104619
Pop_A19G052988	3.773	10.5	1.10734	0.0253106	0.00076155
Pop_A19G053004	3259.26	2020.74	-0.924999	0.0166998	0.000387883
Pop_A19G053014	0.58	4.33	1.88682	0.0273521	0.000864085
Pop_A19G053057	0.013	2.116	3.5505	4.2239e-06	3.69795e-09
Pop_A19G053068	388.273	270.606	-0.786706	0.0359794	0.00133827
Pop_A19G053095	89.056	58.403	-0.857928	0.0192651	0.000489572
Pop_A19G053125	1.786	3.983	1.18368	0.00714885	9.90573e-05
Pop_A19G053127	28.593	58.87	0.740454	0.0301582	0.00100686
Pop_A19G053129	668.946	435.263	-0.870057	0.00763515	0.000110092
Pop_A19G053137	86.993	209.26	0.913572	0.0427698	0.00177529
Pop_A19G053144	147.433	84.686	-1.03114	0.00601896	7.63564e-05
Pop_A19G053177	0.406	3.933	2.62629	2.06254e-06	1.40833e-09
Pop_A19G053184	24.593	12.573	-1.19804	0.00256016	2.02207e-05
Pop_A19G053185	17.346	4.85	-1.88607	0.00148496	8.99215e-06
Pop_A19G053228	140.916	97.41	-0.776717	0.0306419	0.00103292
Pop_A19G053232	8.96	6.056	-0.834012	0.0176455	0.000424384
Pop_A19G053234	20.94	14.076	-0.82801	0.0239733	0.00069785
Pop_A19G053252	4.566	17.756	1.52762	0.00283811	2.45297e-05
Pop_A19G053272	1.516	3.73	0.97582	0.0442819	0.00186272
Pop_A19G054909	160.293	131.006	-0.571359	0.0274438	0.000871947
Pop_A19G054916	28.27	20.466	-0.677995	0.0195323	0.000502576
Pop_A19G054928	507.02	337.873	-0.846378	0.00640917	8.28204e-05
Pop_A19G054935	238.976	179.253	-0.666683	0.0377177	0.00144427
Pop_A19G054954	1.646	6.61	1.4756	0.0287021	0.000929884
Pop_A19G054966	2.24	1.15	-1.14033	0.0482851	0.00216212
Pop_A19G054980	17.823	4.686	-2.08306	9.56828e-07	5.84564e-10
Pop_A19G055062	34.543	18.01	-1.1237	0.03897	0.00152513
Pop_A19G080759	66.156	34.363	-1.16154	0.0153231	0.000338953
Pop_G01G000169	3.573	8.646	1.06555	0.0253272	0.00076313
Pop_G01G002234	6.176	12.776	0.800807	0.0457203	0.00196277
Pop_G01G002262	6.46	14.883	0.886247	0.0279064	0.00089558
Pop_G01G002739	27.97	16.776	-0.993208	0.00462911	5.049e-05
Pop_G01G002810	6.583	14.28	0.783646	0.0222705	0.000624673
Pop_G01G002813	15.883	11.426	-0.723771	0.0239654	0.000696187
Pop_G01G002861	25.513	19.68	-0.664526	0.0188791	0.000475742
Pop_G01G002905	40.47	98.546	0.948637	0.0403942	0.00163066
Pop_G01G002911	6.283	19.586	1.28836	0.000985728	4.99489e-06
Pop_G01G002915	114.923	65.733	-1.03938	0.00826672	0.000124825
Pop_G01G004355	4.75	11.603	0.949578	0.0394516	0.00156099
Pop_G01G004361	5.9	2.563	-1.32813	0.0322364	0.00112084
Pop_G01G004383	2.326	6.003	1.04641	0.0153895	0.000341792
Pop_G01G004427	0.533	5.403	2.0211	0.02103	0.000570034
Pop_G01G004429	73.643	41.18	-1.08648	0.00682528	9.17363e-05
Pop_G01G004466	7.26	3.123	-1.28408	0.00217735	1.58773e-05
Pop_G01G004474	41.043	28.596	-0.788174	0.0170467	0.000398815
Pop_G01G004610	16.113	11.1	-0.743711	0.0491282	0.00223519
Pop_G01G004620	1	3.666	1.43856	0.011803	0.000226014
Pop_G01G004742	4.863	11.34	0.904563	0.0101058	0.000175575
Pop_G01G004798	5.093	1.99	-1.48405	0.00852309	0.000131249
Pop_G01G004865	0.296	3.313	2.2356	0.00558135	6.81974e-05
Pop_G01G004872	0.283	3.703	2.44165	0.00266229	2.18604e-05
Pop_G01G004873	191.79	51.95	-2.0483	9.30496e-09	3.00958e-12
Pop_G01G004897	3.84	0	-3.1434	0.000136707	3.46361e-07
Pop_G01G010737	2.653	8.813	1.31951	0.0101944	0.000179152
Pop_G01G010749	5.826	13.373	0.837973	0.0207778	0.000558535
Pop_G01G010763	2.676	1.273	-1.19532	0.0321699	0.00111281
Pop_G01G011356	5.403	11.783	0.797937	0.0403851	0.00162826
Pop_G01G011373	1.026	4.45	1.6557	0.00367338	3.51813e-05
Pop_G01G013341	1643.44	1039.69	-0.905304	0.0268143	0.000834997
Pop_G01G013370	108.336	50.863	-1.24427	0.0193715	0.000495669
Pop_G01G013392	0.02	2.43	3.53964	3.08178e-06	2.32579e-09
Pop_G01G013408	228.75	129.363	-1.02996	0.0235893	0.000680739
Pop_G01G016443	0	0.793	2.18082	0.0204156	0.000539261
Pop_G01G016473	0.406	1.883	1.65006	0.0192651	0.000491401
Pop_G01G016479	22.5	13.356	-0.973822	0.0216714	0.00059747
Pop_G01G016554	24.9	12.26	-1.25499	0.00460023	4.98042e-05
Pop_G01G016561	0.643	2.303	1.31127	0.0394	0.00155211
Pop_G01G016576	3.403	31.87	2.01821	0.0210592	0.000571396
Pop_G01G016626	16.153	11.913	-0.694135	0.0483604	0.00216723
Pop_G01G016637	4.723	14.106	1.21078	0.016633	0.000384359
Pop_G01G020675	21.41	63.33	1.19736	0.0200466	0.000525192
Pop_G01G020691	3.143	9.196	1.17325	0.0419686	0.00172921
Pop_G01G020734	0.34	1.916	1.84308	0.0091213	0.000148656
Pop_G01G020772	3.003	9.356	1.23047	0.02229	0.000626227
Pop_G01G020793	59.96	43.766	-0.709688	0.029482	0.000969455
Pop_G01G020795	6.37	82.346	2.23558	0.0100914	0.000174902
Pop_G01G020823	6.37	2.096	-1.50159	0.0232933	0.00066492
Pop_G01G020913	1.143	0.173	-1.94317	0.0358627	0.00132877
Pop_G01G020919	3.11	1.063	-1.55139	0.0281201	0.000904236
Pop_G01G020922	1.823	4.356	0.875133	0.0358927	0.00133053
Pop_G01G020939	45.753	23.163	-1.20745	0.00357097	3.35589e-05
Pop_G01G020943	234.06	146.526	-0.87545	0.0197752	0.000513107
Pop_G01G020952	7.753	5.593	-0.730342	0.0490656	0.00222787
Pop_G01G024681	8.06	5.886	-0.696401	0.0349543	0.0012769
Pop_G01G024682	50.736	33.386	-0.844107	0.0137873	0.000289115
Pop_G01G024688	22.95	12.583	-1.07995	0.0274854	0.000874465
Pop_G01G024743	9.316	33.856	1.46382	0.00475665	5.29923e-05
Pop_G01G024785	0.123	1.176	2.00312	0.0198209	0.00051544
Pop_G01G024800	0.316	1.686	1.662	0.0394541	0.0015618
Pop_G01G024802	40.553	23.77	-1.00128	0.00864729	0.000134607
Pop_G01G026121	865.263	497.913	-1.03036	0.00217138	1.56849e-05
Pop_G01G026134	29.46	21.473	-0.709089	0.0353497	0.00129833
Pop_G01G027017	4.773	2.233	-1.3198	0.00175162	1.17715e-05
Pop_G01G027024	3.816	1.843	-1.25084	0.00123643	6.95395e-06
Pop_G01G029466	2.45	1.246	-1.05351	0.0339976	0.00121019
Pop_G01G034556	22.333	16.29	-0.72561	0.0145259	0.00030904
Pop_G01G034604	18.443	46.27	0.993933	0.0370464	0.00140525
Pop_G01G034614	46.53	108.066	0.905646	0.00257983	2.09077e-05
Pop_G01G035849	0.85	2.536	1.15542	0.0411069	0.00167376
Pop_G01G058627	54.146	40.443	-0.669065	0.0463638	0.00201444
Pop_G01G058628	11.473	8.463	-0.73163	0.0446372	0.00188777
Pop_G01G058632	2.583	7.153	1.16303	0.012374	0.00024547
Pop_G01G058646	3333.85	1861.49	-1.12327	2.72522e-05	4.06443e-08
Pop_G01G058663	0.79	5.026	1.85417	0.0190688	0.000482401
Pop_G01G058676	143.153	99.513	-0.813347	0.045551	0.0019513
Pop_G01G058682	108.556	80.713	-0.697692	0.018347	0.000451356
Pop_G01G058733	10.3	8.28	-0.589716	0.0369037	0.00139453
Pop_G01G058760	25.393	17.406	-0.784394	0.0400122	0.00160259
Pop_G01G058774	58.176	44.206	-0.663292	0.0396312	0.00157858
Pop_G01G058879	0.143	1.656	2.2448	0.00706649	9.63751e-05
Pop_G01G058908	38.286	30.78	-0.722596	0.00513688	5.93512e-05
Pop_G01G058910	0.506	1.776	1.40996	0.00742645	0.000105021
Pop_G01G058977	7.473	2.963	-1.38961	0.026872	0.000838725
Pop_G01G059014	142.343	117.223	-0.548331	0.0486286	0.00218886
Pop_G01G060402	72.26	55.29	-0.641278	0.0107371	0.000194414
Pop_G01G067313	15.446	12.01	-0.747021	0.00828694	0.000125379
Pop_G01G067347	70.38	26.216	-1.57637	0.000308239	9.47116e-07
Pop_G01G067401	175.293	119.883	-0.776897	0.0484791	0.00217822
Pop_G01G067415	4.093	2.246	-1.04459	0.0314004	0.0010707
Pop_G01G067432	6.256	17.553	1.15983	0.000985728	4.98162e-06
Pop_G01G067437	7.683	5.446	-0.734829	0.0439732	0.00184341
Pop_G01G067441	1.04	3.053	1.32379	0.0116122	0.000219299
Pop_G01G067470	32.31	23.893	-0.683939	0.0395376	0.00157008
Pop_G01G067535	14.326	9.5	-0.842389	0.0165948	0.000382694
Pop_G01G067563	7.5	23.876	1.24045	0.0355399	0.00131362
Pop_G01G067589	30.483	22.596	-0.693373	0.00809458	0.000120142
Pop_G01G067590	0.766	2.973	1.48657	0.0160056	0.000362378
Pop_G01G067610	16.423	8.763	-1.1516	0.000102849	2.34706e-07
Pop_G01G067623	1.91	9.52	1.70764	0.00687019	9.27103e-05
Pop_G01G067664	7.556	2.94	-1.52898	0.000467605	1.66365e-06
Pop_G01G067686	50.723	25.643	-1.21851	0.00263016	2.14564e-05
Pop_G01G067694	0.813	6.206	2.24821	0.000486063	1.78173e-06
Pop_G01G067749	2.29	5.883	1.02467	0.0258117	0.000785223
Pop_G01G067757	6.5	28.91	1.57914	0.0183299	0.000449915
Pop_G01G067760	95.006	79.053	-0.615285	0.035084	0.00128394
Pop_G01G067765	912.993	531.523	-1.01851	0.0034229	3.17892e-05
Pop_G01G067822	52.653	38.766	-0.705377	0.023298	0.000666412
Pop_G01G067858	48.546	32.236	-0.836237	0.048844	0.00220909
Pop_G01G067861	0.08	0.886	2.15335	0.00966077	0.000161962
Pop_G01G072431	2549.88	1413.38	-1.06578	0.0114015	0.000213416
Pop_G01G072441	6.123	2.75	-1.33429	0.00435214	4.59832e-05
Pop_G01G074572	23.896	16.276	-0.814725	0.0117297	0.000223345
Pop_G01G074583	2.52	8.316	1.34089	0.00474128	5.26691e-05
Pop_G01G074595	0.166	4.573	2.35644	0.00872501	0.00013671
Pop_G01G074609	10.586	27.116	1.02302	0.0183492	0.000454016
Pop_G01G074635	3044.5	1897.57	-0.915434	0.0336736	0.00119502
Pop_G01G075416	51.366	38.856	-0.660523	0.0495538	0.00227169
Pop_G01G075436	1.113	2.976	1.06283	0.0481296	0.00215057
Pop_G01G075442	1.643	4.233	1.02059	0.0371522	0.00141394
Pop_G01G075465	17.316	56.226	1.26636	0.0257355	0.000781054
Pop_G01G075563	1.99	5.23	1.03238	0.0177903	0.000429958
Pop_G01G075587	36.5	29.383	-0.594131	0.045693	0.00195984
Pop_G01G075588	1.78	8.043	1.60149	0.00100576	5.20482e-06
Pop_G01G075590	25.803	152.866	2.05151	5.28638e-05	9.87895e-08
Pop_G01G075592	7.936	43.95	1.90183	0.00130389	7.45053e-06
Pop_G01G075614	1.25	0.296	-1.85668	0.0202209	0.000531477
Pop_G01G075660	3.073	12.833	1.6122	0.00423451	4.35991e-05
Pop_G01G075706	5.636	1.973	-1.50331	0.0468487	0.00204575
Pop_G01G075736	1.2	4.52	1.47264	0.015175	0.00033105
Pop_G01G079591	7.186	4.58	-0.897873	0.0275037	0.000876231
Pop_G01G079679	174.063	74.063	-1.34063	4.7336e-05	8.76089e-08
Pop_G01G081018	0.806	4.266	1.72086	0.0222356	0.000623015
Pop_G01G081034	63.92	40.073	-0.959801	0.000612338	2.36564e-06
Pop_G01G081188	7.49	24.706	1.29415	0.0160833	0.000365182
Pop_G01G081937	0.13	1.19	2.13198	0.00512136	5.87118e-05
Pop_G01G081970	21.75	52.103	0.916901	0.0481296	0.00214864
Pop_G01G082014	188.383	98.35	-1.1818	0.00521487	6.10957e-05
Pop_G01G089169	100.51	73.406	-0.713917	0.00110547	5.97908e-06
Pop_G01G089170	1.14	3.72	1.29963	0.0344898	0.00124669
Pop_G01G089210	66.766	34.846	-1.1593	0.00535525	6.39602e-05
Pop_G01G089239	0.156	1.643	2.72062	2.95487e-06	2.12382e-09
Pop_G01G089272	44.396	28.813	-0.866649	0.0112907	0.000210591
Pop_G01G089309	159.54	91.25	-1.04471	0.00474128	5.24467e-05
Pop_G01G090349	0.143	0.676	1.60416	0.0417094	0.00171513
Pop_G01G090356	12.166	6.596	-1.10497	0.0156325	0.000349717
Pop_G01G090360	0.316	1.546	1.68811	0.0201025	0.000527016
Pop_G01G090395	0.806	2.313	1.08379	0.0327416	0.00114547
Pop_G01G090396	2.296	8.09	1.35113	0.0384468	0.00149094
Pop_G01G090419	14.286	33.81	0.911997	0.042394	0.00175401
Pop_G01G090436	0.82	2.26	1.09792	0.0458044	0.00197156
Pop_G01G090502	2.256	6.363	1.09226	0.049606	0.00227614
Pop_G01G090514	0.296	2.05	1.74085	0.0459411	0.00198204
Pop_G01G090517	26.146	82.27	1.26053	0.0109259	0.00019986
Pop_G01G090528	0.193	1.936	1.98216	0.0262487	0.00081043
Pop_G02G005243	1.7	7.026	1.50009	0.0329639	0.00115917
Pop_G02G005274	7.963	3.903	-1.19431	0.0386069	0.00150398
Pop_G02G005276	4.143	1.586	-1.46091	0.0150951	0.000327838
Pop_G02G005318	13.47	10.013	-0.73878	0.0300449	0.00100101
Pop_G02G005648	1.663	10.256	2.10555	3.37066e-05	5.45101e-08
Pop_G02G005682	21.5	52.433	0.93929	0.0235038	0.000676581
Pop_G02G005705	2.34	8.046	1.36763	0.00963607	0.000161375
Pop_G02G005718	1.296	5.803	1.64911	0.01328	0.000275031
Pop_G02G005738	79.03	41.756	-1.17428	0.00147012	8.8124e-06
Pop_G02G005764	7.14	16.86	0.915591	0.00864729	0.000134716
Pop_G02G005771	0.923	4.713	1.72736	0.0117297	0.000223836
Pop_G02G005773	6.02	13.2	0.813956	0.0309868	0.00105123
Pop_G02G012192	1.583	5.25	1.29502	0.0226914	0.000640962
Pop_G02G012712	2.466	6.196	1.00409	0.00795537	0.000117037
Pop_G02G015742	4.686	13.14	1.13462	0.0160833	0.000365292
Pop_G02G015748	20.976	144.283	2.28238	1.66001e-06	1.10365e-09
Pop_G02G015758	3.156	9.37	1.17717	0.0499561	0.00230338
Pop_G02G015789	39.32	117.77	1.20204	0.0379267	0.00146113
Pop_G02G015793	19.92	14.913	-0.681886	0.0457203	0.00196512
Pop_G02G015875	424.236	249.536	-0.975339	0.0397411	0.00158582
Pop_G02G015907	0.523	1.4	1.13449	0.0342707	0.00123161
Pop_G02G015975	14.983	7	-1.3228	4.28668e-05	7.52303e-08
Pop_G02G015985	15.156	9.196	-0.967091	0.00968999	0.000162626
Pop_G02G016021	29.833	15.503	-1.17678	0.00223091	1.64309e-05
Pop_G02G016043	2.97	10.426	1.36671	0.0295139	0.000972623
Pop_G02G016045	3.173	13.7	1.65646	0.00224121	1.68898e-05
Pop_G02G016092	0.72	0.263	-1.48849	0.0262854	0.000812386
Pop_G02G016119	2603.49	1553.42	-0.973535	0.0158912	0.000358074
Pop_G02G023708	14.78	75.003	1.86415	0.000452102	1.60038e-06
Pop_G02G023728	1.353	4.753	1.37356	0.0396312	0.00157889
Pop_G02G023738	4.263	1.623	-1.38432	0.0461864	0.00200128
Pop_G02G023739	308.576	173.903	-1.00898	0.0450034	0.00191473
Pop_G02G023752	35.33	88.753	0.983563	0.012112	0.000237226
Pop_G02G023760	16.916	36.723	0.797451	0.0205004	0.000541901
Pop_G02G024085	9.793	4.856	-1.20019	0.0192651	0.00048826
Pop_G02G024094	1170.45	793.963	-0.81389	0.0192651	0.000491834
Pop_G02G024170	1743.07	418.896	-2.10777	1.33829e-05	1.73142e-08
Pop_G02G024192	1.506	0.37	-1.75524	0.0281074	0.00090304
Pop_G02G024227	19.863	11.973	-0.971157	0.00199767	1.39634e-05
Pop_G02G024253	117.87	96.65	-0.577581	0.0435303	0.00181522
Pop_G02G024259	396.693	248.083	-0.908409	0.0242487	0.00070842
Pop_G02G024284	0.226	1.27	1.68522	0.0408455	0.00165985
Pop_G02G024298	2.23	6.546	1.29009	0.0334304	0.00118399
Pop_G02G024302	3.77	13.973	1.47189	0.0017113	1.13775e-05
Pop_G02G024323	2.653	6.656	0.964767	0.0476761	0.00210059
Pop_G02G024360	3.25	9.19	1.14731	0.0138702	0.000292347
Pop_G02G026828	0.923	0.073	-2.37452	0.00785847	0.000115
Pop_G02G030910	12.913	7.216	-1.12586	0.0152465	0.000335405
Pop_G02G030923	8.586	3.386	-1.49449	0.00305443	2.70482e-05
Pop_G02G030987	589.896	447.053	-0.653144	0.0429403	0.00178314
Pop_G02G031018	4.02	1.523	-1.42976	0.0417094	0.00171553
Pop_G02G031042	11.25	25.313	0.848843	0.0213405	0.000584781
Pop_G02G035224	0.043	1.07	1.92661	0.0492998	0.00225189
Pop_G02G035265	28.486	64.713	0.88866	0.000103484	2.38013e-07
Pop_G02G035284	5.173	13.303	1.0164	0.0271104	0.000850548
Pop_G02G035294	148.623	97.226	-0.8714	0.00133205	7.73112e-06
Pop_G02G064940	116.096	98.623	-0.51072	0.047044	0.00205583
Pop_G02G064963	81.356	64.346	-0.619845	0.0250671	0.000743653
Pop_G02G064988	398.263	228.826	-1.03821	0.00121147	6.74827e-06
Pop_G02G064989	3.086	1.94	-0.89915	0.0291847	0.00095388
Pop_G02G065008	0.86	6.193	2.21503	0.000155015	4.01102e-07
Pop_G02G065034	0.163	1.026	1.79165	0.02936	0.000962804
Pop_G02G065084	201.7	140.05	-0.767963	0.0396312	0.00158005
Pop_G02G065098	0.543	2.643	1.86338	3.37066e-05	5.39875e-08
Pop_G02G065099	1.563	4.646	1.19614	0.0208982	0.000563649
Pop_G02G065127	16.17	10.31	-0.899876	0.045551	0.00195051
Pop_G02G065132	23.79	135.41	2.02687	4.70434e-05	8.62221e-08
Pop_G02G065134	15.626	42.646	1.0738	0.00809458	0.000120117
Pop_G02G065152	5.51	27.283	1.85208	0.000186247	4.98649e-07
Pop_G02G065193	15.56	58.946	1.39883	0.0205913	0.000547602
Pop_G02G065204	4.66	15.01	1.29327	0.0234915	0.000673696
Pop_G02G065338	1.133	7.24	1.85639	0.0123166	0.000243446
Pop_G02G065354	3.103	19.11	2.02892	0.000524596	1.95126e-06
Pop_G02G065402	1.48	6.676	1.72378	0.000660728	2.71365e-06
Pop_G02G065464	0.726	4.753	1.81968	0.0274032	0.000868761
Pop_G02G065525	30.11	21.233	-0.770936	0.00707968	9.66821e-05
Pop_G02G065533	3.62	1.393	-1.52252	0.00660002	8.68112e-05
Pop_G02G065703	58.693	34.13	-1.02091	0.0126813	0.000258173
Pop_G02G065721	8.22	18.456	0.839457	0.0479783	0.00213117
Pop_G02G065748	3.99	1.18	-1.60603	0.0342374	0.00122735
Pop_G02G065758	0.526	1.87	1.37946	0.0328529	0.0011535
Pop_G02G065772	105.546	18.09	-1.97448	0.0243833	0.00071467
Pop_G02G065818	17.933	11.58	-0.899935	0.00233408	1.79925e-05
Pop_G02G065846	18.84	13.12	-0.792618	0.033503	0.00118836
Pop_G02G065914	8.963	28.04	1.25758	0.00313768	2.82466e-05
Pop_G02G065916	0.936	3.563	1.43248	0.0478509	0.00211259
Pop_G02G065931	127.746	102.29	-0.582484	0.0377851	0.0014516
Pop_G02G065935	2.093	12.196	1.98999	0.0011292	6.148e-06
Pop_G02G065977	0.986	3.53	1.43962	0.00474128	5.22226e-05
Pop_G02G066018	2516.49	1662.76	-0.846968	0.0285757	0.00092413
Pop_G02G066026	225.283	149.953	-0.833951	0.0067762	9.05896e-05
Pop_G02G066258	36.573	25.663	-0.767306	0.0285757	0.000924763
Pop_G02G066326	371.236	238.176	-0.879713	0.0272563	0.000860024
Pop_G02G080386	12.646	7.473	-1.00465	0.0403851	0.00162841
Pop_G02G080389	9.863	5.406	-1.11002	0.00029766	8.98564e-07
Pop_G02G080407	4222.77	2347.52	-1.07281	0.0056815	7.01356e-05
Pop_G02G080419	0.59	3.096	1.83856	0.00424427	4.45301e-05
Pop_G02G080543	1828.4	1274.92	-0.790209	0.00753539	0.000107645
Pop_G02G085477	22.173	51.803	0.916285	0.0124713	0.000249702
Pop_G02G085502	1.18	3.076	1.00323	0.0392501	0.00154244
Pop_G02G085507	14.923	10.32	-0.8195	0.0299248	0.00099477
Pop_G02G085539	1.383	5.016	1.34294	0.0446372	0.0018878
Pop_G03G000942	51.803	34.59	-0.829231	0.00851572	0.000130983
Pop_G03G000956	9.08	5.58	-0.929192	0.0291792	0.000952682
Pop_G03G000989	22.503	14.6	-0.876533	0.00201225	1.41376e-05
Pop_G03G001041	1384.27	811.103	-1.01166	0.00276895	2.3534e-05
Pop_G03G001042	5.283	14.796	1.16565	0.0178688	0.000433144
Pop_G03G001057	0.063	1.613	2.10454	0.0261763	0.000806192
Pop_G03G010425	0.566	3.96	1.76506	0.0490656	0.00222862
Pop_G03G010427	2.726	6.123	0.857545	0.0253483	0.000765204
Pop_G03G010464	5037.81	3200.43	-0.878013	0.0258951	0.000790294
Pop_G03G010467	729.716	584.513	-0.597386	0.0423315	0.00174873
Pop_G03G010568	89.173	58.423	-0.863087	0.00640917	8.29189e-05
Pop_G03G011256	2.083	11.46	1.89984	3.4869e-05	5.82695e-08
Pop_G03G013439	0.23	0.97	1.48224	0.0484791	0.00217952
Pop_G03G013547	42.996	27.493	-0.889362	0.0296238	0.000979686
Pop_G03G013554	1450.14	1017.4	-0.760108	0.0413489	0.00169104
Pop_G03G013566	4.856	2.443	-1.16953	0.0232749	0.000663719
Pop_G03G013617	9.826	6.67	-0.846057	0.0476366	0.00209788
Pop_G03G013680	8.626	26.833	1.27636	0.0317824	0.00109364
Pop_G03G013720	3.216	1.536	-1.17881	0.0342696	0.00123095
Pop_G03G013727	2.34	7.833	1.40962	5.85337e-05	1.16748e-07
Pop_G03G013757	6.643	4.88	-0.704524	0.0389409	0.00152306
Pop_G03G013767	7.21	15.38	0.782665	0.0385238	0.00149755
Pop_G03G013777	50.91	42.466	-0.581138	0.00772656	0.000112174
Pop_G03G013790	1.59	8.83	1.93814	0.000843272	3.81845e-06
Pop_G03G013828	8.19	25.373	1.19686	0.0240124	0.000699418
Pop_G03G013861	0.863	3.433	1.49596	0.018347	0.000451981
Pop_G03G013863	26.946	117.27	1.55801	0.012264	0.000241524
Pop_G03G013869	34.253	27.18	-0.600978	0.0477444	0.00210703
Pop_G03G013902	1.24	4.57	1.48889	0.000620675	2.46397e-06
Pop_G03G013906	10.243	28.91	1.12781	0.00529222	6.25724e-05
Pop_G03G014555	197.653	148.013	-0.689515	0.00944104	0.0001576
Pop_G03G021309	34.56	28.11	-0.62775	0.0377229	0.00144515
Pop_G03G021341	1.363	5.903	1.64055	0.00470473	5.14839e-05
Pop_G03G021372	33.746	23.786	-0.761684	0.0102703	0.000181593
Pop_G03G021396	9.49	7.236	-0.664882	0.0379918	0.001465
Pop_G03G021428	0.96	4.77	1.61101	0.0484339	0.00217488
Pop_G03G049527	0.24	1.926	2.08703	0.00554711	6.76793e-05
Pop_G03G050580	5.413	13.356	0.967968	0.00992032	0.000168809
Pop_G03G055457	36.456	29.09	-0.616984	0.0448795	0.0019058
Pop_G03G055543	188.32	129.766	-0.792701	0.0105776	0.000189637
Pop_G03G055606	33.976	0.13	-1.99517	0.036082	0.00134376
Pop_G03G055690	5.376	2.353	-1.4285	0.000282089	8.36353e-07
Pop_G03G055732	0.933	5.396	1.93933	0.000922857	4.51048e-06
Pop_G03G055743	0.02	0.746	1.9849	0.0408455	0.00165909
Pop_G03G055744	1.503	8.476	1.83902	0.00712309	9.7531e-05
Pop_G03G055760	0.1	0.6	1.7847	0.0166998	0.000388297
Pop_G03G055775	4.013	10.913	1.08534	0.0242487	0.000708696
Pop_G03G055782	1.086	3.036	1.12673	0.0160425	0.000363501
Pop_G03G055805	773.606	502.116	-0.865235	0.04515	0.00192974
Pop_G03G076293	10.92	26.34	0.95536	0.00257983	2.08868e-05
Pop_G03G076297	14.12	9.876	-0.856131	0.0312211	0.00106198
Pop_G03G076329	4.05	10.786	1.07347	0.0168969	0.000393792
Pop_G03G076334	41.623	26.416	-0.912041	0.0139221	0.000293691
Pop_G03G076339	10.333	6.833	-0.862453	0.0126755	0.000257373
Pop_G03G076402	2.113	6.003	1.14343	0.0295459	0.000975272
Pop_G03G076405	6.143	40.84	2.14283	6.38226e-05	1.31884e-07
Pop_G03G076408	4.413	1.14	-1.93246	0.00249607	1.94206e-05
Pop_G03G076425	4.733	35.6	2.3082	4.28668e-05	7.54859e-08
Pop_G03G077903	105.91	64.183	-0.962499	0.0122541	0.000240823
Pop_G03G077919	8.056	2.066	-2.00864	0.000486063	1.78048e-06
Pop_G03G078088	1	3.95	1.53036	0.00758177	0.000108988
Pop_G03G078137	16.336	11.923	-0.712163	0.0179126	0.000436454
Pop_G03G078154	535.993	341.493	-0.892383	0.0272878	0.000861508
Pop_G03G078166	10.526	24.246	0.882579	0.0359757	0.00133749
Pop_G03G078186	13.443	10.036	-0.656191	0.0447373	0.00189465
Pop_G03G078187	1.65	8.52	1.83361	0.00116528	6.44913e-06
Pop_G03G078195	70.956	50.08	-0.750619	0.0146638	0.000313554
Pop_G03G078196	563.386	402.766	-0.746457	0.0188791	0.000474988
Pop_G03G078233	60.66	39.336	-0.874916	0.0372269	0.00141878
Pop_G03G078244	15.753	36.78	0.772984	0.0295459	0.000975039
Pop_G03G078249	80.816	65.916	-0.561233	0.0248296	0.000734982
Pop_G03G083773	21.273	16.2	-0.676648	0.0260665	0.000799062
Pop_G03G083788	13.993	10.203	-0.712776	0.0314004	0.00107091
Pop_G03G083809	32.87	21.306	-0.849212	0.0256376	0.000775779
Pop_G04G010682	29.416	13.88	-1.26457	0.00661198	8.7206e-05
Pop_G04G011014	3.303	7.793	0.920901	0.00511947	5.85982e-05
Pop_G04G011078	0.85	3.59	1.49171	0.0364701	0.00136766
Pop_G04G011079	2.56	7.32	1.14359	0.0292984	0.00095973
Pop_G04G018266	0.41	2.04	1.60611	0.0365584	0.00137434
Pop_G04G018481	59.103	145.703	0.971456	0.00422422	4.33277e-05
Pop_G04G018483	34.953	24.106	-0.802411	0.0331196	0.00116763
Pop_G04G018494	0.82	4.81	1.8452	0.0098388	0.000166296
Pop_G04G023197	12.513	8.913	-0.747303	0.0256327	0.00077471
Pop_G04G023203	601.233	408.96	-0.814042	0.00714885	9.98106e-05
Pop_G04G023231	0.52	2.523	1.80381	0.000620675	2.46477e-06
Pop_G04G023243	0.016	1.39	2.66285	0.00257983	2.09354e-05
Pop_G04G023283	12.73	4.45	-1.70286	1.69428e-05	2.31376e-08
Pop_G04G023357	64.086	49.143	-0.646831	0.0087733	0.000138255
Pop_G04G023365	11.28	27.826	0.860048	0.0316541	0.00108638
Pop_G04G023372	7.863	37.163	1.74226	0.00166983	1.09359e-05
Pop_G04G023374	1801.14	1152.14	-0.897391	0.0075429	0.000108138
Pop_G04G023377	40.44	29.073	-0.731104	0.0406178	0.0016429
Pop_G04G023403	16.193	7.086	-1.31541	0.0260993	0.000801818
Pop_G04G023421	2.403	1.14	-1.25687	0.0452909	0.00193771
Pop_G04G023437	3.663	10.573	1.1347	0.0305452	0.00102747
Pop_G04G023488	89.05	64.823	-0.728143	0.00322334	2.92082e-05
Pop_G04G023515	108.053	84.193	-0.638884	0.0232532	0.000662683
Pop_G04G023529	45.103	26.373	-1.02196	0.0426795	0.00177
Pop_G04G028106	85.756	48.063	-1.07303	0.00160105	1.00979e-05
Pop_G04G028130	972.773	599.09	-0.924657	0.014819	0.000319013
Pop_G04G028208	0.896	3.556	1.52441	0.00559631	6.86818e-05
Pop_G04G028221	2492.74	1492.47	-0.993757	0.00255046	1.99813e-05
Pop_G04G028223	0.91	3.17	1.33607	0.0461864	0.00200504
Pop_G04G059140	3517.87	2520.95	-0.729356	0.0478576	0.00211804
Pop_G04G059200	15.446	35.183	0.867277	0.0385238	0.00149798
Pop_G04G059243	22.366	11.343	-1.1732	0.0168092	0.000391445
Pop_G04G059268	1.28	4.99	1.42436	0.0340238	0.00121662
Pop_G04G059457	25.413	16.753	-0.855686	0.0395376	0.00156882
Pop_G04G059476	25.186	18.006	-0.750708	0.0481296	0.00214762
Pop_G04G060084	2377.1	1427.87	-0.963211	0.0116644	0.000220913
Pop_G04G060088	6.653	13.51	0.717899	0.0369037	0.00139407
Pop_G04G060121	10.293	19.27	0.584074	0.0412941	0.00168806
Pop_G04G060221	6.273	15.416	0.985673	0.0346268	0.00125623
Pop_G04G060342	0.27	3.44	2.05969	0.0230682	0.000655338
Pop_G04G060386	3.576	1.59	-1.2625	0.0396312	0.0015802
Pop_G04G066605	3.3	7.89	0.930198	0.02229	0.000626421
Pop_G04G066608	0.896	2.843	1.24965	0.0395394	0.00157157
Pop_G04G066610	122.103	59.076	-1.25825	0.00548848	6.64708e-05
Pop_G04G066611	0.856	2.793	1.29343	0.0175814	0.000422066
Pop_G04G066670	33.48	90.483	1.09794	0.00151297	9.24336e-06
Pop_G04G066753	5772.37	3662.49	-0.914313	0.0114015	0.000213541
Pop_G04G066763	1.183	0.436	-1.44205	0.0451114	0.00192436
Pop_G04G066774	65.316	40.853	-0.926943	0.00281832	2.43081e-05
Pop_G04G066878	19.363	16.333	-0.769971	0.0448795	0.0019064
Pop_G04G066887	3.766	18.02	1.75068	0.00160105	1.0073e-05
Pop_G04G075248	2.576	7.55	1.18368	0.0105776	0.000190066
Pop_G04G075269	0.406	4.166	1.98994	0.0257958	0.000783811
Pop_G04G079210	5.016	16.143	1.29293	0.00895648	0.000143717
Pop_G04G079218	1.756	6.48	1.44011	0.0206893	0.000553982
Pop_G04G083874	0.28	1.366	1.81472	0.000883399	4.15636e-06
Pop_G04G083888	1.773	7.74	1.64027	0.0073903	0.000104244
Pop_G05G008195	14.126	9.096	-0.900902	0.00763515	0.000110167
Pop_G05G008221	4.53	17.45	1.57391	0.00124733	7.03769e-06
Pop_G05G008262	3.233	7.48	0.759511	0.0213405	0.000583388
Pop_G05G008263	2.38	8.78	1.4542	0.0143896	0.000305365
Pop_G05G008322	267.003	156.173	-1.01438	0.00933595	0.000153998
Pop_G05G008340	4.356	2.59	-0.995929	0.0058305	7.26238e-05
Pop_G05G008364	73.776	49.096	-0.825269	0.036997	0.00140175
Pop_G05G008392	0.29	1.063	1.43287	0.0194606	0.000499699
Pop_G05G008506	1.943	6.766	1.41831	0.0050495	5.74134e-05
Pop_G05G008522	60.133	43.84	-0.725999	0.0258951	0.000791481
Pop_G05G008560	161.686	113.42	-0.778949	0.00908722	0.000147121
Pop_G05G008564	1.073	3.5	1.28105	0.0497513	0.00229212
Pop_G05G008582	1.33	4.013	1.18961	0.0448795	0.00190522
Pop_G05G008584	0.273	6.186	2.60466	0.00194601	1.34625e-05
Pop_G05G008603	1.45	5.086	1.40112	0.00449628	4.80038e-05
Pop_G05G008736	3.153	8.926	1.1553	0.0111322	0.000205633
Pop_G05G008742	9.96	45.3	1.76434	0.000237463	6.74174e-07
Pop_G05G008753	74.663	55.14	-0.693284	0.0468487	0.00204645
Pop_G05G008775	447.09	214.31	-1.28547	0.000448974	1.58124e-06
Pop_G05G008789	137.443	262.453	0.586738	0.0479783	0.00212862
Pop_G05G017686	6.886	5.073	-0.715231	0.0394494	0.0015599
Pop_G05G017724	28.25	10.386	-1.60617	0.000619281	2.42585e-06
Pop_G05G017726	455.323	334.6	-0.709797	0.0394	0.00155367
Pop_G05G017749	22.533	107.493	1.75338	0.00357522	3.36631e-05
Pop_G05G017753	7.143	39.663	1.80546	0.0122669	0.000241802
Pop_G05G017774	3.106	7.473	0.952821	0.038777	0.00151293
Pop_G05G017809	28.613	18.496	-0.880023	0.0272243	0.000858341
Pop_G05G017881	20.313	12.913	-0.905114	0.0307354	0.0010368
Pop_G05G017893	1206.91	822.03	-0.812223	0.00862215	0.00013338
Pop_G05G017967	26.42	18.746	-0.750658	0.0289218	0.000939601
Pop_G05G018004	17.61	7.943	-1.34287	0.00291715	2.55798e-05
Pop_G05G018015	146.196	62.4	-1.43753	0.00011187	2.6304e-07
Pop_G05G032850	0.736	2.016	1.10867	0.0136903	0.000285956
Pop_G05G032881	15.403	10.836	-0.749452	0.0184391	0.000457897
Pop_G05G032889	5.6	3.853	-1.04329	0.017313	0.000411576
Pop_G05G032915	93.216	69.553	-0.673591	0.0457203	0.00196495
Pop_G05G032920	178.796	132.583	-0.696214	0.0228897	0.000648622
Pop_G05G057168	1.643	5.243	1.31297	0.0184616	0.000459118
Pop_G05G057185	7264.33	5327.71	-0.704365	0.0362956	0.00135721
Pop_G05G057186	5817.32	3410.56	-0.998332	0.0130684	0.000268961
Pop_G05G057187	4.55	12.66	1.13543	0.00452965	4.89169e-05
Pop_G05G057200	23.443	16.576	-0.74385	0.0196594	0.000509042
Pop_G05G057206	88.426	65.016	-0.718629	0.0278504	0.000892781
Pop_G05G057213	0.293	2.726	2.48329	1.90569e-05	2.6367e-08
Pop_G05G057247	9.84	48.816	1.784	0.00425972	4.48537e-05
Pop_G05G057258	50.26	38.47	-0.658636	0.01489	0.000322025
Pop_G05G057288	0.756	3.576	1.54231	0.0433444	0.00180303
Pop_G05G057289	0.506	2.903	1.67704	0.0354873	0.00130785
Pop_G05G057315	11.363	32.016	1.13631	0.0411196	0.00167576
Pop_G05G057366	0.236	1.08	1.7462	0.0165948	0.000383172
Pop_G05G057419	30.623	92.863	1.2384	0.00206316	1.47178e-05
Pop_G05G057431	2127.94	1352.57	-0.896309	0.00974609	0.000164093
Pop_G05G057440	14.72	9.316	-0.92176	0.0315533	0.00108009
Pop_G05G057492	20.546	12.026	-1.01193	0.0206398	0.000550747
Pop_G05G057497	194.223	125.35	-0.886761	0.0107371	0.000193985
Pop_G05G057532	2.016	7.793	1.4705	0.0193715	0.000495522
Pop_G05G068930	151.55	100.97	-0.838557	0.00851572	0.000130946
Pop_G05G068932	46.333	32.503	-0.76769	0.00722771	0.000101171
Pop_G05G068964	15.643	42.616	1.09173	0.0220354	0.000613093
Pop_G05G069865	19.776	111.663	2.00591	2.05731e-05	2.92043e-08
Pop_G05G069881	23.093	13.05	-1.02116	0.018347	0.000450713
Pop_G05G069939	20.58	14.306	-0.758914	0.0220354	0.000612935
Pop_G05G069947	30.863	26.203	-0.519944	0.0478576	0.00211475
Pop_G05G072212	11.983	43.95	1.49148	0.00107436	5.69495e-06
Pop_G05G072213	17.81	109.013	2.05224	0.000305757	9.32727e-07
Pop_G05G072232	236.793	169.093	-0.736173	0.0294292	0.000967188
Pop_G05G072245	0.723	4.713	1.83637	0.0193046	0.000493265
Pop_G05G072270	0.086	1.153	2.77436	7.80879e-06	8.27856e-09
Pop_G05G072277	24.996	13.75	-1.09043	0.0497513	0.00228958
Pop_G05G072403	6.593	14.426	0.823192	0.0333548	0.00118071
Pop_G05G073582	3.676	11.32	1.24151	0.0225977	0.000637504
Pop_G05G074052	114.416	80.62	-0.79444	0.0250943	0.000748969
Pop_G05G074056	0.013	0.29	2.25693	0.0126638	0.000256908
Pop_G05G074095	46.296	29.723	-0.883663	0.0239733	0.000697627
Pop_G05G085060	1.686	6.49	1.56407	0.000229802	6.44166e-07
Pop_G05G085079	176.853	129.843	-0.708341	0.0340238	0.00121634
Pop_G05G085085	11	5.783	-1.1433	0.0340238	0.00121422
Pop_G05G085154	0.223	2.306	2.88465	3.08178e-06	2.28427e-09
Pop_G05G090844	19.126	14.99	-0.621879	0.0355079	0.00130974
Pop_G05G090923	60.18	135.616	0.831217	0.0416564	0.00171036
Pop_G05G091000	1.51	5.306	1.42753	0.0038295	3.71582e-05
Pop_G05G091007	2144.47	1306.84	-0.934843	0.0322364	0.00112085
Pop_G05G091010	63.753	46.29	-0.719664	0.0164529	0.000376939
Pop_G06G003027	568.996	349.753	-0.959653	0.000322533	1.00263e-06
Pop_G06G003255	0.523	2.26	1.55823	0.0250943	0.000748854
Pop_G06G003379	0.783	3.066	1.51337	0.00862215	0.000133974
Pop_G06G003419	30.43	16.663	-1.09217	0.000161784	4.23067e-07
Pop_G06G003460	0.383	1.823	1.61656	0.0450034	0.0019149
Pop_G06G003467	43.226	36.706	-0.526114	0.0385441	0.00150015
Pop_G06G003480	8.513	21.956	1.01282	0.0231309	0.000657533
Pop_G06G003501	201.506	134.32	-0.841984	0.00898214	0.00014429
Pop_G06G003504	899.686	480.773	-1.11395	0.00488072	5.50761e-05
Pop_G06G003505	0.756	2.236	1.1584	0.0401866	0.00161607
Pop_G06G003544	1.8	10.646	2.01642	0.000293247	8.79974e-07
Pop_G06G003573	290.603	194.78	-0.845858	0.00274604	2.3062e-05
Pop_G06G003699	10.303	8	-0.68722	0.0319233	0.00110136
Pop_G06G003777	0.266	1.716	1.7966	0.0302354	0.00101161
Pop_G06G014252	2.863	1.776	-0.933445	0.0474186	0.00208413
Pop_G06G014255	53.173	41.313	-0.62263	0.0345921	0.00125435
Pop_G06G014267	0.396	6.633	3.02925	1.27637e-06	8.25656e-10
Pop_G06G014278	0.506	1.893	1.41514	0.042999	0.00178634
Pop_G06G014287	0.49	2.03	1.56832	0.0118361	0.000227142
Pop_G06G014320	58.25	41.46	-0.737785	0.0478576	0.00211723
Pop_G06G034883	28.946	18.87	-0.861174	0.0260993	0.000800674
Pop_G06G034885	4.916	2.993	-0.957826	0.0187221	0.000469298
Pop_G06G034915	0.03	1.333	2.45035	0.00714885	9.94332e-05
Pop_G06G035475	293.333	183.983	-0.907226	0.00785847	0.000115084
Pop_G06G051333	13.526	7.576	-1.08803	0.0220522	0.000614189
Pop_G06G051349	39.653	24.18	-0.953368	0.0176455	0.000424885
Pop_G06G051388	50.186	23.706	-1.20475	0.0424695	0.00175848
Pop_G06G051403	1351.1	897.123	-0.827011	0.0394494	0.0015602
Pop_G06G051455	1.536	0.07	-2.07299	0.0303853	0.00101936
Pop_G06G051507	521.783	367.296	-0.759645	0.00996045	0.00016985
Pop_G06G051534	1.04	4.71	1.68296	0.00714885	9.96273e-05
Pop_G06G051544	3.136	13.363	1.63125	0.00255355	2.00514e-05
Pop_G06G051635	147.153	107.226	-0.724066	0.00733689	0.000103095
Pop_G06G051650	0.346	1.573	1.57818	0.0217572	0.000601282
Pop_G06G051678	75.65	49.883	-0.853363	0.0220626	0.000615273
Pop_G06G051680	6.373	3.983	-1.00204	0.0417094	0.00171415
Pop_G06G051684	238.336	176.016	-0.696214	0.0456407	0.00195678
Pop_G06G051689	2208.68	1423.85	-0.874875	0.0162785	0.000371189
Pop_G06G051706	11.793	3.81	-1.64193	0.0118495	0.000228464
Pop_G06G051743	1.076	2.873	1.04663	0.0355079	0.00131044
Pop_G06G051772	14.986	3.846	-2.04092	5.52667e-05	1.05228e-07
Pop_G06G051783	5.716	16.88	1.19067	0.0196003	0.000506784
Pop_G06G051811	101.053	72.223	-0.729708	0.0406792	0.00164684
Pop_G06G051835	5.016	13.983	1.10953	0.0205004	0.000542237
Pop_G06G051845	1.796	6.623	1.47406	0.00160771	1.01977e-05
Pop_G06G051871	2.196	9.286	1.47323	0.0434196	0.00180772
Pop_G06G051875	107.94	270.3	0.986355	0.01209	0.000236143
Pop_G06G051889	1.32	4.953	1.45308	0.0153683	0.000341044
Pop_G06G051900	0.876	3.076	1.40738	0.00843811	0.000128576
Pop_G06G051945	1.493	0.12	-2.65967	0.00107649	5.76027e-06
Pop_G06G051993	8.346	6.35	-0.658988	0.0344167	0.00124056
Pop_G06G053820	29.523	19.336	-0.865399	0.0113977	0.000212995
Pop_G06G053825	4.02	3.01	-0.68821	0.0126552	0.000255142
Pop_G06G053848	34.813	161.403	1.71788	0.00270733	2.23984e-05
Pop_G06G053850	1.503	4.196	1.26798	0.0227175	0.000643284
Pop_G06G053975	41.926	25.8	-0.940607	0.00756082	0.000108551
Pop_G06G053978	1.95	7.716	1.53644	0.00402734	4.01793e-05
Pop_G06G054015	90.906	55.893	-0.874621	0.0117023	0.000222085
Pop_G06G075914	6.33	3.45	-1.10459	0.00553075	6.71685e-05
Pop_G06G075966	42.353	30.006	-0.77241	0.0371772	0.00141555
Pop_G06G076038	12.986	10.17	-0.643222	0.0202883	0.000534806
Pop_G06G076040	0.71	2.783	1.48472	0.0319056	0.0010996
Pop_G06G076090	101.693	76.01	-0.686283	0.0271133	0.000851128
Pop_G06G076125	0.743	2.296	1.22613	0.0310105	0.00105259
Pop_G06G076129	0.88	6.216	2.10189	0.00288238	2.51714e-05
Pop_G06G076154	21.423	12.82	-0.992345	0.00449628	4.80174e-05
Pop_G06G082043	1.876	8.786	1.71755	0.00275457	2.32598e-05
Pop_G06G082046	79.1	54.44	-0.780852	0.0253331	0.00076429
Pop_G06G082051	90.146	43.413	-1.17773	0.0180662	0.000442144
Pop_G06G082062	13.603	7.81	-1.04138	0.00943357	0.000156966
Pop_G06G082063	2.753	15.4	1.67625	0.0262487	0.000809932
Pop_G06G082819	7.296	3.54	-1.22371	0.0126638	0.000256706
Pop_G06G082823	61	38.946	-0.922387	0.0102049	0.000179519
Pop_G06G082828	15.266	10.896	-0.744055	0.0390238	0.00153215
Pop_G06G082853	4.083	1.19	-1.8392	0.00452965	4.8702e-05
Pop_G06G089700	5.196	1.64	-1.6157	0.0209614	0.000566408
Pop_G06G089740	8.076	15.87	0.667108	0.0363817	0.00136369
Pop_G06G089763	0.466	3.61	1.9457	0.0173108	0.000410911
Pop_G06G089769	4.48	17.386	1.49707	0.00772656	0.000112319
Pop_G06G089772	646.376	434.2	-0.829692	0.0205235	0.000543216
Pop_G07G031869	0.7	2.993	1.53461	0.0443054	0.00186609
Pop_G07G032547	29.976	21.453	-0.738485	0.0297081	0.000983828
Pop_G07G032570	6.746	14.826	0.812949	0.0487446	0.002196
Pop_G07G032581	1.3	4.716	1.35909	0.034632	0.00125766
Pop_G07G052015	1.373	5.446	1.5097	0.0132913	0.000275608
Pop_G07G052030	0.02	1.346	2.98078	0.000398302	1.3813e-06
Pop_G07G052056	72.95	36.543	-1.22409	0.00342066	3.15931e-05
Pop_G07G052065	42.51	25.4	-0.992449	0.0196003	0.000505639
Pop_G07G052066	1.553	4.553	1.18371	0.0262487	0.000809634
Pop_G07G052080	0.396	1.353	1.30054	0.0434675	0.00181059
Pop_G07G052097	375.376	262.3	-0.7768	0.0289446	0.000941382
Pop_G07G052102	7.68	24.58	1.28554	0.0278504	0.00089231
Pop_G07G052146	2.66	7.553	1.11805	0.0390044	0.00153068
Pop_G07G052169	2.01	10.893	1.98471	0.000102243	2.29649e-07
Pop_G07G052173	8.343	2.783	-1.55152	0.0483945	0.00217082
Pop_G07G052188	93.926	63.483	-0.81769	0.027363	0.000866342
Pop_G07G052214	13.59	30.7	0.850791	0.0242487	0.000708917
Pop_G07G061034	57.406	119.203	0.735481	0.00994465	0.000169401
Pop_G07G061063	3.62	13.69	1.54874	0.000186783	5.0344e-07
Pop_G07G061083	105.866	76.183	-0.736971	0.014472	0.000307632
Pop_G07G061112	6.743	4.28	-0.899636	0.0485658	0.00218517
Pop_G07G061116	8.366	4.65	-1.07406	0.0098388	0.000166361
Pop_G07G061135	5.04	1.48	-1.93312	4.2239e-06	3.6431e-09
Pop_G07G061169	1.013	3.703	1.37374	0.032312	0.00112464
Pop_G07G061200	1147.78	581.316	-1.18826	0.00232991	1.78348e-05
Pop_G07G061341	1.02	3.006	1.19381	0.0151101	0.000328799
Pop_G07G061529	7.31	5.34	-0.752189	0.00553117	6.73854e-05
Pop_G07G062450	1.31	5.013	1.50495	0.0078566	0.000114774
Pop_G07G062470	1.45	3.723	1.01758	0.036997	0.00140271
Pop_G07G062475	1.236	5.853	1.65259	0.0201146	0.000527694
Pop_G07G062481	12.703	4.366	-1.63072	0.00141635	8.39854e-06
Pop_G07G062507	17.31	11.583	-0.794564	0.0259402	0.000793607
Pop_G07G062521	0.823	9.176	2.69076	6.86396e-06	6.78355e-09
Pop_G07G062570	5.006	1.89	-1.47754	0.0354243	0.00130489
Pop_G07G062576	10.376	7.79	-0.690644	0.0312128	0.00106058
Pop_G07G062587	2.553	18.53	2.05474	0.00543507	6.53035e-05
Pop_G07G062590	36.806	142.846	1.59178	1.01723e-05	1.1881e-08
Pop_G07G062597	7.116	41.146	2.00244	0.000337234	1.08036e-06
Pop_G07G062630	9.98	4.106	-1.42763	0.0118409	0.000227447
Pop_G07G062705	2634.65	1730.03	-0.846734	0.0384468	0.00149201
Pop_G07G062710	3.306	7.43	0.890184	0.042394	0.00175413
Pop_G07G062721	20.84	11.52	-1.06488	0.0207488	0.000557342
Pop_G07G063257	12.943	54.286	1.63684	0.00233408	1.79624e-05
Pop_G07G063271	0.166	1.363	2.1014	0.00408551	4.11106e-05
Pop_G07G063288	2.146	5.486	1.03302	0.0146391	0.000312763
Pop_G07G079519	123.733	79.393	-0.881334	0.00487395	5.49121e-05
Pop_G07G085299	62.553	38.81	-0.915577	0.00420318	4.29744e-05
Pop_G07G085330	125.476	68.683	-1.09783	0.00185218	1.26802e-05
Pop_G07G085658	5.773	14.34	0.985287	0.0123924	0.000246604
Pop_G07G085664	4.96	2.943	-1.01497	0.04599	0.00198581
Pop_G08G007440	1.403	7.183	1.93143	1.16307e-05	1.37933e-08
Pop_G08G007481	336.456	237.58	-0.763661	0.0259402	0.000793831
Pop_G08G007482	9.526	4.31	-1.34475	0.00424427	4.45385e-05
Pop_G08G021784	0.09	1.516	2.30035	0.00904052	0.000146163
Pop_G08G021787	13.773	36.31	1.04075	0.0308711	0.00104538
Pop_G08G021789	11.62	73.246	2.07542	0.000148754	3.8223e-07
Pop_G08G022026	17.096	12.48	-0.699396	0.00635473	8.16437e-05
Pop_G08G022036	41.016	23.31	-1.06953	0.00147012	8.87586e-06
Pop_G08G022040	121.536	77.556	-0.891336	0.00484438	5.43177e-05
Pop_G08G022048	2.406	5.536	0.87748	0.0258951	0.000789191
Pop_G08G022065	78.77	54.1	-0.79034	0.0362305	0.00135282
Pop_G08G022161	17.183	46.563	1.08896	0.00481926	5.38629e-05
Pop_G08G022182	5.953	11.616	0.663394	0.0222356	0.000623292
Pop_G08G022193	0.68	3.423	1.82878	0.00074356	3.26005e-06
Pop_G08G022204	82.053	60.47	-0.69568	0.0464622	0.00202064
Pop_G08G046367	0.296	3.196	2.17845	0.00894382	0.000143192
Pop_G08G046407	36.28	25.256	-0.781298	0.0441408	0.0018544
Pop_G08G046459	31.716	19.556	-0.962634	0.00872777	0.0001372
Pop_G08G057611	12.68	27.626	0.779944	0.0362305	0.00135261
Pop_G08G057615	199.443	105.27	-1.12502	0.0112792	0.00020916
Pop_G08G057795	13.893	33.43	0.932015	0.00285646	2.47397e-05
Pop_G08G057820	1132.57	743.97	-0.857669	0.0132173	0.000272886
Pop_G08G057840	6.153	1.09	-2.43695	8.6459e-06	9.47674e-09
Pop_G08G057847	12.4	9.826	-0.689713	0.0134811	0.000280514
Pop_G08G057861	2.896	11.053	1.52282	0.00217735	1.58965e-05
Pop_G08G057878	9.16	6.173	-0.811922	0.048033	0.00213702
Pop_G08G057889	305.59	231.963	-0.672033	0.0314451	0.00107438
Pop_G08G057924	527.4	345.61	-0.86723	0.0082619	0.000124555
Pop_G08G057951	53.673	44.846	-0.533733	0.0408455	0.00165987
Pop_G08G058071	1.316	0.583	-1.30837	0.0481296	0.00214776
Pop_G08G058109	0.26	6.886	3.96326	1.81298e-15	1.95462e-19
Pop_G08G058121	0.703	7.303	2.63246	1.22021e-05	1.46902e-08
Pop_G08G058204	8.573	21.656	1.00172	0.0299655	0.000997736
Pop_G08G058230	0.51	4.066	2.13003	0.00322817	2.93597e-05
Pop_G08G058242	76.746	59.8	-0.637182	0.0475069	0.00209057
Pop_G08G058315	102.28	72.563	-0.759923	0.0108554	0.0001974
Pop_G08G058388	0.666	4.09	1.7589	0.0490656	0.00223105
Pop_G08G058475	1.083	4.866	1.60033	0.0354243	0.00130398
Pop_G08G058482	5.156	3.28	-0.915979	0.0362908	0.00135637
Pop_G08G058555	3.25	7.893	0.927838	0.0210923	0.000572918
Pop_G08G058562	86.983	49.066	-1.04067	0.00850446	0.000130351
Pop_G08G058582	497.126	348.946	-0.775589	0.0053481	6.37136e-05
Pop_G08G058605	2.53	17.316	2.09907	0.000883399	4.15889e-06
Pop_G08G064141	8.28	27.18	1.26919	0.0497243	0.00228464
Pop_G08G064158	13.606	56.763	1.64107	0.000470537	1.68848e-06
Pop_G08G082156	96.236	12.756	-1.90186	0.048194	0.00215458
Pop_G08G082158	21.636	13.876	-0.886203	0.0183492	0.000453519
Pop_G08G082159	1.186	0.443	-1.49406	0.0206893	0.000554296
Pop_G08G082184	180.19	97.926	-1.14817	0.00101491	5.27039e-06
Pop_G08G082202	15.436	8.21	-1.14756	0.0183497	0.000454356
Pop_G08G082246	17.766	12.71	-0.737581	0.0312602	0.001065
Pop_G08G082265	139.37	92.796	-0.843049	0.00817665	0.000122388
Pop_G08G082278	15.66	2.203	-2.32922	0.00310231	2.76494e-05
Pop_G08G082320	5.64	1.803	-1.6475	0.0155531	0.000347007
Pop_G08G082331	46.596	20.563	-1.39056	0.000748408	3.30821e-06
Pop_G08G082336	69.933	45.173	-0.907116	0.0234916	0.000674343
Pop_G08G082340	25.283	12.526	-1.22556	0.00160771	1.01721e-05
Pop_G08G082363	138.276	100.06	-0.711768	0.0363522	0.00136172
Pop_G08G082369	1432.02	1013.97	-0.737911	0.0497513	0.00229169
Pop_G08G082374	63.24	41.013	-0.866583	0.0465794	0.00202799
Pop_G08G082390	17.686	11.533	-0.853608	0.0181694	0.000445222
Pop_G08G082436	9.02	3.49	-1.53101	0.00644298	8.40509e-05
Pop_G08G082455	22.9	13.503	-0.976335	0.0332588	0.00117373
Pop_G08G083307	21.66	10.03	-1.30347	0.00424427	4.4282e-05
Pop_G08G083313	46.306	26.723	-1.02536	0.0117023	0.000222263
Pop_G08G083314	26.653	21.46	-0.688813	0.0401175	0.00160752
Pop_G08G083344	2.38	6.526	1.09981	0.0390044	0.00153057
Pop_G08G083349	3.073	8.346	1.09729	0.0126591	0.000255448
Pop_G08G083353	0.203	4.186	2.33493	0.00870305	0.000135741
Pop_G08G083413	359.623	193.453	-1.0903	0.0225523	0.000635818
Pop_G08G083442	187.246	97.846	-1.14942	0.0105776	0.000189809
Pop_G08G083490	99.49	29.053	-1.90728	1.99391e-05	2.7946e-08
Pop_G08G085973	232.44	31.28	-2.95666	1.52346e-15	1.36874e-19
Pop_G08G085985	328.18	194.42	-0.971856	0.0202209	0.000531574
Pop_G08G087169	25.873	13.166	-1.1892	0.00515055	5.97868e-05
Pop_G08G087171	100.726	68.983	-0.801251	0.00652985	8.55363e-05
Pop_G09G011650	2.18	0.963	-1.43012	0.00310479	2.78876e-05
Pop_G09G011691	0.12	1.283	1.91253	0.0398704	0.00159476
Pop_G09G011702	4.61	1.68	-1.455	0.0489874	0.00221947
Pop_G09G014018	11.883	37.553	1.26469	0.034459	0.00124333
Pop_G09G014050	173.863	100.993	-1.02109	0.00280218	2.39675e-05
Pop_G09G014070	4.486	2.55	-1.07729	0.0408455	0.00166074
Pop_G09G014128	66.733	51.343	-0.62963	0.045117	0.00192622
Pop_G09G014129	50.92	129.526	1.01829	0.00460261	4.99528e-05
Pop_G09G014174	0.06	1.51	3.06084	2.99577e-05	4.57558e-08
Pop_G09G014213	3.68	1.276	-1.61905	0.01048	0.000187184
Pop_G09G014234	15.643	11.373	-0.780133	0.0220791	0.00061732
[truncated: 569 more rows]

## Sheet: Table S2
Supporting Information Table S2 GO items enrichment under well-watered condition
Gene ID	GO Term	Level 1	Level 2	log2(OE120/WT0)
BGI_novel_G000004	[P]GO:0009657//plastid organization;GO:0071840//cellular component organization or biogenesis;GO:0016043//cellular component organization;GO:0009987//cellular process;GO:0009658//chloroplast organization;GO:0006996//organelle organization;[C]GO:0110165//cellular anatomical entity;GO:0031968//organelle outer membrane;GO:0005622//intracellular;GO:0016020//membrane;GO:0043227//membrane-bounded organ…	cellular_component;biological_process	[C]intracellular;cellular anatomical entity;[P]cellular process;	1.86113
BGI_novel_G000052	[P]GO:0006520//cellular amino acid metabolic process;GO:0019265//glycine biosynthetic process, by transamination of glyoxylate;GO:1901607//alpha-amino acid biosynthetic process;GO:0046394//carboxylic acid biosynthetic process;GO:0044283//small molecule biosynthetic process;GO:0009069//serine family amino acid metabolic process;GO:0006544//glycine metabolic process;GO:0008652//cellular amino acid …	biological_process;molecular_function;cellular_component	[C]cellular anatomical entity;intracellular;[P]cellular process;metabolic process;[F]binding;catalytic activity;	-0.871106
BGI_novel_G000063	[P]GO:0071704//organic substance metabolic process;GO:0044238//primary metabolic process;GO:0008152//metabolic process;GO:0005975//carbohydrate metabolic process;[F]GO:0003824//catalytic activity;GO:0016787//hydrolase activity;GO:0016798//hydrolase activity, acting on glycosyl bonds;GO:0008422//beta-glucosidase activity;GO:0004553//hydrolase activity, hydrolyzing O-glycosyl compounds;GO:0015926//…	biological_process;molecular_function	[P]metabolic process;[F]catalytic activity;	-1.46082
BGI_novel_G000162	[F]GO:0043169//cation binding;GO:0046914//transition metal ion binding;GO:0043167//ion binding;GO:0046872//metal ion binding;GO:0005488//binding;GO:0008270//zinc ion binding;	molecular_function	[F]binding;	2.03502
BGI_novel_G000185	[C]GO:0110165//cellular anatomical entity;GO:0016021//integral component of membrane;GO:0031224//intrinsic component of membrane;GO:0016020//membrane;[F]GO:0097159//organic cyclic compound binding;GO:0032555//purine ribonucleotide binding;GO:0097367//carbohydrate derivative binding;GO:0000166//nucleotide binding;GO:0043168//anion binding;GO:0043531//ADP binding;GO:1901265//nucleoside phosphate bi…	molecular_function;cellular_component	[C]cellular anatomical entity;[F]binding;	-0.88447
BGI_novel_G000209	[P]GO:0000278//mitotic cell cycle;GO:0006996//organelle organization;GO:0009987//cellular process;GO:0007049//cell cycle;GO:0071840//cellular component organization or biogenesis;GO:0016043//cellular component organization;GO:0007010//cytoskeleton organization;GO:0000226//microtubule cytoskeleton organization;GO:0007017//microtubule-based process;[C]GO:0005622//intracellular;GO:0005874//microtubu…	cellular_component;molecular_function;biological_process	[C]cellular anatomical entity;intracellular;[P]cellular process;[F]catalytic activity;binding;structural molecule activity;	-1.51454
BGI_novel_G000267	[F]GO:0046983//protein dimerization activity;GO:0005488//binding;GO:0005515//protein binding;	molecular_function	[F]binding;	-1.18478
BGI_novel_G000279	[P]GO:0006812//cation transport;GO:0051234//establishment of localization;GO:0006810//transport;GO:0030001//metal ion transport;GO:0051179//localization;GO:0006811//ion transport;[F]GO:0043169//cation binding;GO:0046872//metal ion binding;GO:0016301//kinase activity;GO:0043167//ion binding;GO:0016772//transferase activity, transferring phosphorus-containing groups;GO:0016740//transferase activity…	molecular_function;biological_process	[P]localization;[F]catalytic activity;binding;	2.45996
BGI_novel_G000280	[P]GO:0006811//ion transport;GO:0006810//transport;GO:0051234//establishment of localization;GO:0051179//localization;GO:0030001//metal ion transport;GO:0006812//cation transport;[F]GO:0043169//cation binding;GO:0003824//catalytic activity;GO:0016772//transferase activity, transferring phosphorus-containing groups;GO:0016301//kinase activity;GO:0043167//ion binding;GO:0016740//transferase activit…	molecular_function;biological_process	[P]localization;[F]catalytic activity;binding;	2.42796
BGI_novel_G000303	[C]GO:0005856//cytoskeleton;GO:0043228//non-membrane-bounded organelle;GO:0099513//polymeric cytoskeletal fiber;GO:0043229//intracellular organelle;GO:0043226//organelle;GO:0099512//supramolecular fiber;GO:0099080//supramolecular complex;GO:0015630//microtubule cytoskeleton;GO:0005622//intracellular;GO:0043232//intracellular non-membrane-bounded organelle;GO:0099081//supramolecular polymer;GO:000…	molecular_function;cellular_component	[C]cellular anatomical entity;intracellular;[F]binding;	-1.58607
BGI_novel_G000338	[P]GO:0044260//cellular macromolecule metabolic process;GO:0044267//cellular protein metabolic process;GO:0019538//protein metabolic process;GO:1901576//organic substance biosynthetic process;GO:0043170//macromolecule metabolic process;GO:0034641//cellular nitrogen compound metabolic process;GO:0044237//cellular metabolic process;GO:0043043//peptide biosynthetic process;GO:0006807//nitrogen compo…	molecular_function;cellular_component;biological_process	[C]cellular anatomical entity;intracellular;[P]cellular process;metabolic process;[F]structural molecule activity;	1.36634
BGI_novel_G000347	[P]GO:0006950//response to stress;GO:0006952//defense response;GO:0050896//response to stimulus;[F]GO:0043531//ADP binding;GO:0035639//purine ribonucleoside triphosphate binding;GO:0097159//organic cyclic compound binding;GO:1901265//nucleoside phosphate binding;GO:0036094//small molecule binding;GO:1901363//heterocyclic compound binding;GO:0017076//purine nucleotide binding;GO:0030554//adenyl nu…	molecular_function;biological_process	[P]response to stimulus;[F]binding;	-2.07693
BGI_novel_G000349	[P]GO:0006952//defense response;GO:0006950//response to stress;GO:0050896//response to stimulus;[F]GO:1901265//nucleoside phosphate binding;GO:0032555//purine ribonucleotide binding;GO:0036094//small molecule binding;GO:0005488//binding;GO:0005524//ATP binding;GO:0017076//purine nucleotide binding;GO:0097367//carbohydrate derivative binding;GO:1901363//heterocyclic compound binding;GO:0043167//io…	molecular_function;biological_process	[P]response to stimulus;[F]binding;	-1.19853
BGI_novel_G000424	[P]GO:0006163//purine nucleotide metabolic process;GO:0008152//metabolic process;GO:1901564//organonitrogen compound metabolic process;GO:1901135//carbohydrate derivative metabolic process;GO:0006725//cellular aromatic compound metabolic process;GO:0072521//purine-containing compound metabolic process;GO:0033875//ribonucleoside bisphosphate metabolic process;GO:0006139//nucleobase-containing comp…	cellular_component;biological_process;molecular_function	[C]cellular anatomical entity;[P]metabolic process;cellular process;[F]catalytic activity;	1.54046
BGI_novel_G000442	[P]GO:0008152//metabolic process;GO:0005975//carbohydrate metabolic process;GO:0071704//organic substance metabolic process;GO:0044238//primary metabolic process;[F]GO:0016798//hydrolase activity, acting on glycosyl bonds;GO:0016787//hydrolase activity;GO:0003824//catalytic activity;GO:0004553//hydrolase activity, hydrolyzing O-glycosyl compounds;	molecular_function;biological_process	[P]metabolic process;[F]catalytic activity;	1.70591
BGI_novel_G000443	[P]GO:0044238//primary metabolic process;GO:0008152//metabolic process;GO:0005975//carbohydrate metabolic process;GO:0071704//organic substance metabolic process;[F]GO:0016787//hydrolase activity;GO:0003824//catalytic activity;GO:0004553//hydrolase activity, hydrolyzing O-glycosyl compounds;GO:0016798//hydrolase activity, acting on glycosyl bonds;	molecular_function;biological_process	[P]metabolic process;[F]catalytic activity;	1.70591
BGI_novel_G000516	[P]GO:0006725//cellular aromatic compound metabolic process;GO:0009112//nucleobase metabolic process;GO:0046148//pigment biosynthetic process;GO:1901576//organic substance biosynthetic process;GO:0044281//small molecule metabolic process;GO:0006188//IMP biosynthetic process;GO:0034654//nucleobase-containing compound biosynthetic process;GO:0018130//heterocycle biosynthetic process;GO:1901293//nuc…	molecular_function;biological_process	[P]metabolic process;cellular process;[F]binding;catalytic activity;	-0.919834
BGI_novel_G000572	[P]GO:0009888//tissue development;GO:0048856//anatomical structure development;GO:0010087//phloem or xylem histogenesis;GO:0032502//developmental process;GO:0010088//phloem development;	biological_process	[P]developmental process;	-0.940585
BGI_novel_G000573	[P]GO:0032502//developmental process;GO:0010087//phloem or xylem histogenesis;GO:0048856//anatomical structure development;GO:0009888//tissue development;GO:0010088//phloem development;	biological_process	[P]developmental process;	-0.663631
BGI_novel_G000584	[P]GO:0051301//cell division;GO:0009987//cellular process;GO:0000911//cytokinesis by cell plate formation;GO:0000910//cytokinesis;GO:0022402//cell cycle process;GO:0007049//cell cycle;[C]GO:0016020//membrane;GO:0009504//cell plate;GO:0110165//cellular anatomical entity;GO:0005622//intracellular;GO:0005737//cytoplasm;[F]GO:0016817//hydrolase activity, acting on acid anhydrides;GO:0017076//purine n…	biological_process;cellular_component;molecular_function	[C]cellular anatomical entity;intracellular;[P]cellular process;[F]catalytic activity;binding;	1.36995
BGI_novel_G000590	[F]GO:0003824//catalytic activity;GO:0016787//hydrolase activity;GO:0016788//hydrolase activity, acting on ester bonds;	molecular_function	[F]catalytic activity;	0.772186
BGI_novel_G000648	[P]GO:0009987//cellular process;GO:0071554//cell wall organization or biogenesis;GO:0071840//cellular component organization or biogenesis;GO:0042546//cell wall biogenesis;GO:0009832//plant-type cell wall biogenesis;GO:0044085//cellular component biogenesis;GO:0009834//plant-type secondary cell wall biogenesis;GO:0071669//plant-type cell wall organization or biogenesis;[C]GO:0071944//cell periphe…	biological_process;cellular_component	[C]cellular anatomical entity;[P]cellular process;	-1.71758
BGI_novel_G000763	[P]GO:0065007//biological regulation;GO:0009987//cellular process;GO:0050794//regulation of cellular process;GO:0042592//homeostatic process;GO:0045454//cell redox homeostasis;GO:0019725//cellular homeostasis;GO:0050789//regulation of biological process;GO:0065008//regulation of biological quality;	biological_process	[P]cellular process;biological regulation;	-0.915236
BGI_novel_G000765	[P]GO:0008152//metabolic process;GO:0046483//heterocycle metabolic process;GO:0043170//macromolecule metabolic process;GO:0044260//cellular macromolecule metabolic process;GO:1901360//organic cyclic compound metabolic process;GO:0006139//nucleobase-containing compound metabolic process;GO:0034641//cellular nitrogen compound metabolic process;GO:0006259//DNA metabolic process;GO:0009987//cellular …	molecular_function;biological_process	[P]cellular process;response to stimulus;metabolic process;[F]binding;catalytic activity;	1.97886
BGI_novel_G000767	[P]GO:0008152//metabolic process;GO:0071704//organic substance metabolic process;GO:0005975//carbohydrate metabolic process;GO:0044238//primary metabolic process;[C]GO:0031225//anchored component of membrane;GO:0071944//cell periphery;GO:0016020//membrane;GO:0046658//anchored component of plasma membrane;GO:0031226//intrinsic component of plasma membrane;GO:0030312//external encapsulating structu…	molecular_function;cellular_component;biological_process	[C]cellular anatomical entity;[P]metabolic process;[F]catalytic activity;	1.46572
BGI_novel_G000798	[P]GO:0009719//response to endogenous stimulus;GO:0050896//response to stimulus;GO:0042221//response to chemical;GO:0033993//response to lipid;GO:0065008//regulation of biological quality;GO:0045454//cell redox homeostasis;GO:0050789//regulation of biological process;GO:0042592//homeostatic process;GO:0009725//response to hormone;GO:0010033//response to organic substance;GO:0050794//regulation of…	biological_process;cellular_component	[C]cellular anatomical entity;[P]cellular process;biological regulation;response to stimulus;	0.896836
BGI_novel_G000822	[P]GO:0000741//karyogamy;GO:0009987//cellular process;GO:0006997//nucleus organization;GO:0016043//cellular component organization;GO:0071840//cellular component organization or biogenesis;GO:0048284//organelle fusion;GO:0006996//organelle organization;	biological_process	[P]cellular process;	2.11005
BGI_novel_G000859	[P]GO:0006518//peptide metabolic process;GO:0009056//catabolic process;GO:0009987//cellular process;GO:0071704//organic substance metabolic process;GO:0044248//cellular catabolic process;GO:0006790//sulfur compound metabolic process;GO:0006807//nitrogen compound metabolic process;GO:1901575//organic substance catabolic process;GO:1901564//organonitrogen compound metabolic process;GO:0043171//pept…	biological_process;molecular_function	[P]cellular process;metabolic process;[F]catalytic activity;	-1.02045
BGI_novel_G000885	[C]GO:0031224//intrinsic component of membrane;GO:0016021//integral component of membrane;GO:0016020//membrane;GO:0110165//cellular anatomical entity;[F]GO:0043167//ion binding;GO:0030554//adenyl nucleotide binding;GO:0036094//small molecule binding;GO:0097367//carbohydrate derivative binding;GO:0043531//ADP binding;GO:1901265//nucleoside phosphate binding;GO:0032559//adenyl ribonucleotide bindin…	cellular_component;molecular_function	[C]cellular anatomical entity;[F]binding;	1.41654
BGI_novel_G000905	[P]GO:0044267//cellular protein metabolic process;GO:0043412//macromolecule modification;GO:0051603//proteolysis involved in cellular protein catabolic process;GO:1901565//organonitrogen compound catabolic process;GO:0044238//primary metabolic process;GO:0016567//protein ubiquitination;GO:0071704//organic substance metabolic process;GO:0044265//cellular macromolecule catabolic process;GO:0030163/…	biological_process;cellular_component;molecular_function	[C]cellular anatomical entity;intracellular;[P]cellular process;metabolic process;[F]protein tag;binding;	-1.62637
BGI_novel_G000966	[P]GO:0034641//cellular nitrogen compound metabolic process;GO:2000112//regulation of cellular macromolecule biosynthetic process;GO:0006807//nitrogen compound metabolic process;GO:0019438//aromatic compound biosynthetic process;GO:0006725//cellular aromatic compound metabolic process;GO:0065007//biological regulation;GO:0009059//macromolecule biosynthetic process;GO:0050794//regulation of cellul…	biological_process;cellular_component;molecular_function	[C]cellular anatomical entity;intracellular;[P]developmental process;biological regulation;metabolic process;cellular process;[F]binding;	1.84576
BGI_novel_G000999	[F]GO:0003824//catalytic activity;GO:0016788//hydrolase activity, acting on ester bonds;GO:0016787//hydrolase activity;	molecular_function	[F]catalytic activity;	-1.92861
BGI_novel_G001057	[F]GO:0003824//catalytic activity;GO:0016740//transferase activity;GO:0016746//transferase activity, transferring acyl groups;GO:0016747//transferase activity, transferring acyl groups other than amino-acyl groups;	molecular_function	[F]catalytic activity;	-1.53056
BGI_novel_G001076	[F]GO:0005488//binding;GO:1901363//heterocyclic compound binding;GO:0032561//guanyl ribonucleotide binding;GO:0019001//guanyl nucleotide binding;GO:0001882//nucleoside binding;GO:1901265//nucleoside phosphate binding;GO:0003824//catalytic activity;GO:0032550//purine ribonucleoside binding;GO:0097367//carbohydrate derivative binding;GO:0097159//organic cyclic compound binding;GO:0017111//nucleosid…	molecular_function	[F]binding;catalytic activity;	1.42591
BGI_novel_G001078	[C]GO:0016021//integral component of membrane;GO:0110165//cellular anatomical entity;GO:0031224//intrinsic component of membrane;GO:0016020//membrane;[F]GO:0016740//transferase activity;GO:0097159//organic cyclic compound binding;GO:0016773//phosphotransferase activity, alcohol group as acceptor;GO:0097367//carbohydrate derivative binding;GO:0032559//adenyl ribonucleotide binding;GO:0005488//bind…	cellular_component;molecular_function	[C]cellular anatomical entity;[F]catalytic activity;binding;	1.59178
BGI_novel_G001163	[C]GO:0016021//integral component of membrane;GO:0031224//intrinsic component of membrane;GO:0016020//membrane;GO:0110165//cellular anatomical entity;	cellular_component	[C]cellular anatomical entity;	1.10967
BGI_novel_G001223	[C]GO:0031981//nuclear lumen;GO:0043231//intracellular membrane-bounded organelle;GO:0043226//organelle;GO:0005622//intracellular;GO:0005634//nucleus;GO:0043233//organelle lumen;GO:0005730//nucleolus;GO:0043227//membrane-bounded organelle;GO:0031974//membrane-enclosed lumen;GO:0043232//intracellular non-membrane-bounded organelle;GO:0110165//cellular anatomical entity;GO:0043229//intracellular or…	molecular_function;cellular_component	[C]cellular anatomical entity;intracellular;[F]binding;	1.22261
BGI_novel_G001224	[P]GO:0051179//localization;GO:0016482//cytosolic transport;GO:0051234//establishment of localization;GO:0009987//cellular process;GO:0042147//retrograde transport, endosome to Golgi;GO:0016192//vesicle-mediated transport;GO:0006810//transport;GO:0051641//cellular localization;GO:0016197//endosomal transport;GO:0046907//intracellular transport;GO:0051649//establishment of localization in cell;[C]…	biological_process;molecular_function;cellular_component	[C]intracellular;cellular anatomical entity;protein-containing complex;[P]cellular process;localization;[F]binding;molecular function regulator;	-1.29553
BGI_novel_G001299	[P]GO:0044238//primary metabolic process;GO:0071704//organic substance metabolic process;GO:0008152//metabolic process;GO:0006629//lipid metabolic process;[C]GO:0031224//intrinsic component of membrane;GO:0110165//cellular anatomical entity;GO:0016021//integral component of membrane;GO:0016020//membrane;[F]GO:0016627//oxidoreductase activity, acting on the CH-CH group of donors;GO:0003824//cataly…	biological_process;molecular_function;cellular_component	[C]cellular anatomical entity;[P]metabolic process;[F]catalytic activity;	-1.40193
BGI_novel_G001314	[P]GO:0034613//cellular protein localization;GO:0051179//localization;GO:0071705//nitrogen compound transport;GO:0016192//vesicle-mediated transport;GO:0051641//cellular localization;GO:0033036//macromolecule localization;GO:0009987//cellular process;GO:0015833//peptide transport;GO:0008104//protein localization;GO:0070727//cellular macromolecule localization;GO:0051649//establishment of localiza…	biological_process;molecular_function;cellular_component	[C]cellular anatomical entity;intracellular;[P]cellular process;localization;[F]binding;	-0.802532
BGI_novel_G001390	[F]GO:0016787//hydrolase activity;GO:0003824//catalytic activity;GO:0016788//hydrolase activity, acting on ester bonds;GO:0004518//nuclease activity;	molecular_function	[F]catalytic activity;	-1.2788
BGI_novel_G001392	[F]GO:0016788//hydrolase activity, acting on ester bonds;GO:0003824//catalytic activity;GO:0004518//nuclease activity;GO:0016787//hydrolase activity;	molecular_function	[F]catalytic activity;	-0.722701
BGI_novel_G001418	[P]GO:0048869//cellular developmental process;GO:0090626//plant epidermis morphogenesis;GO:0010016//shoot system morphogenesis;GO:0048367//shoot system development;GO:0009653//anatomical structure morphogenesis;GO:0010052//guard cell differentiation;GO:0090558//plant epidermis development;GO:0032501//multicellular organismal process;GO:0010103//stomatal complex morphogenesis;GO:0009888//tissue de…	biological_process;cellular_component	[C]cellular anatomical entity;[P]cellular process;multicellular organismal process;developmental process;	1.81543
BGI_novel_G001462	[P]GO:0051234//establishment of localization;GO:0016192//vesicle-mediated transport;GO:0009987//cellular process;GO:0051179//localization;GO:0006810//transport;[C]GO:0110165//cellular anatomical entity;GO:0016020//membrane;	biological_process;cellular_component	[C]cellular anatomical entity;[P]cellular process;localization;	2.03635
BGI_novel_G001470	[P]GO:0072527//pyrimidine-containing compound metabolic process;GO:0044249//cellular biosynthetic process;GO:0009987//cellular process;GO:0044281//small molecule metabolic process;GO:0009201//ribonucleoside triphosphate biosynthetic process;GO:0009145//purine nucleoside triphosphate biosynthetic process;GO:0006183//GTP biosynthetic process;GO:0009116//nucleoside metabolic process;GO:0046039//GTP …	biological_process;molecular_function	[P]cellular process;metabolic process;[F]catalytic activity;	2.33363
BGI_novel_G001563	[P]GO:0042592//homeostatic process;GO:0065007//biological regulation;GO:0009987//cellular process;GO:0042221//response to chemical;GO:1901700//response to oxygen-containing compound;GO:0033993//response to lipid;GO:0050789//regulation of biological process;GO:0010033//response to organic substance;GO:0009725//response to hormone;GO:0009739//response to gibberellin;GO:0050896//response to stimulus…	biological_process;cellular_component	[C]cellular anatomical entity;[P]cellular process;response to stimulus;biological regulation;	0.969429
BGI_novel_G001615	[C]GO:0016021//integral component of membrane;GO:0016020//membrane;GO:0031224//intrinsic component of membrane;GO:0110165//cellular anatomical entity;	cellular_component	[C]cellular anatomical entity;	1.25326
BGI_novel_G001718	[P]GO:0010605//negative regulation of macromolecule metabolic process;GO:0048519//negative regulation of biological process;GO:0031326//regulation of cellular biosynthetic process;GO:0010629//negative regulation of gene expression;GO:0045934//negative regulation of nucleobase-containing compound metabolic process;GO:0009892//negative regulation of metabolic process;GO:0050789//regulation of biolo…	biological_process	[P]biological regulation;	-1.149
BGI_novel_G001725	[F]GO:0004721//phosphoprotein phosphatase activity;GO:0016791//phosphatase activity;GO:0003824//catalytic activity;GO:0016788//hydrolase activity, acting on ester bonds;GO:0016787//hydrolase activity;GO:0140096//catalytic activity, acting on a protein;GO:0042578//phosphoric ester hydrolase activity;	molecular_function	[F]catalytic activity;	-1.04641
BGI_novel_G001779	[P]GO:0044271//cellular nitrogen compound biosynthetic process;GO:1901362//organic cyclic compound biosynthetic process;GO:0044237//cellular metabolic process;GO:1901576//organic substance biosynthetic process;GO:1901360//organic cyclic compound metabolic process;GO:0009059//macromolecule biosynthetic process;GO:0097659//nucleic acid-templated transcription;GO:0044260//cellular macromolecule meta…	molecular_function;cellular_component;biological_process	[C]intracellular;cellular anatomical entity;[P]metabolic process;cellular process;[F]binding;catalytic activity;	-1.23361
BGI_novel_G001780	[P]GO:0044267//cellular protein metabolic process;GO:1901564//organonitrogen compound metabolic process;GO:0071704//organic substance metabolic process;GO:0006464//cellular protein modification process;GO:0044238//primary metabolic process;GO:0036211//protein modification process;GO:0006807//nitrogen compound metabolic process;GO:0009987//cellular process;GO:0015979//photosynthesis;GO:0044260//ce…	molecular_function;biological_process;cellular_component	[C]cellular anatomical entity;protein-containing complex;intracellular;[P]metabolic process;cellular process;[F]binding;catalytic activity;	-1.49913
BGI_novel_G001782	[P]GO:0009772//photosynthetic electron transport in photosystem II;GO:0031647//regulation of protein stability;GO:0018298//protein-chromophore linkage;GO:0008152//metabolic process;GO:0006464//cellular protein modification process;GO:0015980//energy derivation by oxidation of organic compounds;GO:0022904//respiratory electron transport chain;GO:0043170//macromolecule metabolic process;GO:0044260/…	cellular_component;molecular_function;biological_process	[C]cellular anatomical entity;protein-containing complex;intracellular;[P]biological regulation;cellular process;metabolic process;[F]binding;catalytic activity;	-0.880645
BGI_novel_G001783	[P]GO:0006796//phosphate-containing compound metabolic process;GO:0006119//oxidative phosphorylation;GO:0015979//photosynthesis;GO:0015980//energy derivation by oxidation of organic compounds;GO:0055114//oxidation-reduction process;GO:0006091//generation of precursor metabolites and energy;GO:0019684//photosynthesis, light reaction;GO:0008152//metabolic process;GO:0006793//phosphorus metabolic pr…	molecular_function;biological_process;cellular_component	[C]intracellular;cellular anatomical entity;[P]metabolic process;cellular process;[F]binding;catalytic activity;	-1.16489
BGI_novel_G001784	[C]GO:0016020//membrane;GO:0016021//integral component of membrane;GO:0031224//intrinsic component of membrane;GO:0110165//cellular anatomical entity;	cellular_component	[C]cellular anatomical entity;	-1.68447
BGI_novel_G001785	[C]GO:0110165//cellular anatomical entity;GO:0016021//integral component of membrane;GO:0031224//intrinsic component of membrane;GO:0016020//membrane;	cellular_component	[C]cellular anatomical entity;	-1.68447
BGI_novel_G001786	[P]GO:0015833//peptide transport;GO:0008104//protein localization;GO:0051179//localization;GO:0071705//nitrogen compound transport;GO:0051234//establishment of localization;GO:0071702//organic substance transport;GO:0045184//establishment of protein localization;GO:0015031//protein transport;GO:0033036//macromolecule localization;GO:0006810//transport;GO:0042886//amide transport;[C]GO:0031967//or…	cellular_component;biological_process	[C]intracellular;cellular anatomical entity;[P]localization;	-0.942675
BGI_novel_G001787	[P]GO:0008104//protein localization;GO:0042886//amide transport;GO:0045184//establishment of protein localization;GO:0071702//organic substance transport;GO:0051179//localization;GO:0006810//transport;GO:0051234//establishment of localization;GO:0015833//peptide transport;GO:0015031//protein transport;GO:0033036//macromolecule localization;GO:0071705//nitrogen compound transport;[C]GO:0005737//cy…	biological_process;cellular_component	[C]intracellular;cellular anatomical entity;[P]localization;	-0.942675
BGI_novel_G001788	[C]GO:0016021//integral component of membrane;GO:0031224//intrinsic component of membrane;GO:0110165//cellular anatomical entity;GO:0016020//membrane;	cellular_component	[C]cellular anatomical entity;	-1.68447
BGI_novel_G001789	[C]GO:0031224//intrinsic component of membrane;GO:0016020//membrane;GO:0110165//cellular anatomical entity;GO:0016021//integral component of membrane;	cellular_component	[C]cellular anatomical entity;	-1.68447
Pop_A01G000048	[P]GO:0006807//nitrogen compound metabolic process;GO:0006414//translational elongation;GO:0009059//macromolecule biosynthetic process;GO:1901564//organonitrogen compound metabolic process;GO:1901576//organic substance biosynthetic process;GO:0009058//biosynthetic process;GO:0008152//metabolic process;GO:0140053//mitochondrial gene expression;GO:0044260//cellular macromolecule metabolic process;G…	molecular_function;biological_process;cellular_component	[C]cellular anatomical entity;intracellular;[P]metabolic process;cellular process;[F]translation regulator activity;catalytic activity;binding;	0.838582
Pop_A01G003804	[P]GO:0097659//nucleic acid-templated transcription;GO:0050789//regulation of biological process;GO:1901576//organic substance biosynthetic process;GO:0044238//primary metabolic process;GO:0009058//biosynthetic process;GO:0080090//regulation of primary metabolic process;GO:0051171//regulation of nitrogen compound metabolic process;GO:0016070//RNA metabolic process;GO:0006807//nitrogen compound me…	molecular_function;biological_process;cellular_component	[C]cellular anatomical entity;intracellular;[P]developmental process;metabolic process;cellular process;biological regulation;[F]binding;	2.39389
Pop_A01G003808	[C]GO:0005576//extracellular region;GO:0110165//cellular anatomical entity;GO:0030312//external encapsulating structure;GO:0048046//apoplast;GO:0005618//cell wall;GO:0071944//cell periphery;[F]GO:0046872//metal ion binding;GO:0043167//ion binding;GO:0005488//binding;GO:0043169//cation binding;GO:0045735//nutrient reservoir activity;GO:0046914//transition metal ion binding;GO:0030145//manganese io…	cellular_component;molecular_function	[C]cellular anatomical entity;[F]nutrient reservoir activity;binding;	-1.67855
Pop_A01G003869	[P]GO:0000272//polysaccharide catabolic process;GO:0044238//primary metabolic process;GO:0045229//external encapsulating structure organization;GO:0045488//pectin metabolic process;GO:0016043//cellular component organization;GO:0009987//cellular process;GO:0010393//galacturonan metabolic process;GO:1901575//organic substance catabolic process;GO:0009057//macromolecule catabolic process;GO:0043170…	molecular_function;cellular_component;biological_process	[C]cellular anatomical entity;[P]metabolic process;cellular process;[F]catalytic activity;molecular function regulator;	-0.712465
Pop_A01G003976	[P]GO:0006629//lipid metabolic process;GO:0071704//organic substance metabolic process;GO:0044238//primary metabolic process;GO:0008152//metabolic process;[F]GO:0016787//hydrolase activity;GO:0016788//hydrolase activity, acting on ester bonds;GO:0003824//catalytic activity;GO:0004620//phospholipase activity;GO:0016298//lipase activity;	biological_process;molecular_function	[P]metabolic process;[F]catalytic activity;	1.01607
Pop_A01G003980	[P]GO:0044238//primary metabolic process;GO:0010166//wax metabolic process;GO:0044249//cellular biosynthetic process;GO:0072330//monocarboxylic acid biosynthetic process;GO:0016053//organic acid biosynthetic process;GO:0043436//oxoacid metabolic process;GO:0008610//lipid biosynthetic process;GO:0009987//cellular process;GO:0009058//biosynthetic process;GO:0001676//long-chain fatty acid metabolic …	molecular_function;biological_process	[P]cellular process;metabolic process;[F]catalytic activity;	2.95849
Pop_A01G003982	[P]GO:0051726//regulation of cell cycle;GO:0044260//cellular macromolecule metabolic process;GO:0016310//phosphorylation;GO:1903047//mitotic cell cycle process;GO:0065009//regulation of molecular function;GO:0045859//regulation of protein kinase activity;GO:0051338//regulation of transferase activity;GO:0036211//protein modification process;GO:0008152//metabolic process;GO:1904029//regulation of …	cellular_component;molecular_function;biological_process	[C]protein-containing complex;intracellular;cellular anatomical entity;[P]metabolic process;biological regulation;cellular process;[F]molecular function regulator;binding;	1.21481
Pop_A01G004048	[P]GO:0006996//organelle organization;GO:0016043//cellular component organization;GO:0071840//cellular component organization or biogenesis;GO:0048285//organelle fission;GO:0009987//cellular process;GO:0000266//mitochondrial fission;GO:0007005//mitochondrion organization;[C]GO:0005622//intracellular;GO:0016020//membrane;GO:0110165//cellular anatomical entity;GO:0005737//cytoplasm;[F]GO:0019001//g…	molecular_function;cellular_component;biological_process	[C]cellular anatomical entity;intracellular;[P]cellular process;[F]catalytic activity;binding;	1.64378
Pop_A01G004085	[P]GO:0015740//C4-dicarboxylate transport;GO:0006820//anion transport;GO:0015743//malate transport;GO:0015849//organic acid transport;GO:0051179//localization;GO:0015711//organic anion transport;GO:0006811//ion transport;GO:0006835//dicarboxylic acid transport;GO:0051234//establishment of localization;GO:0046942//carboxylic acid transport;GO:0071702//organic substance transport;GO:0006810//transp…	biological_process;cellular_component	[C]cellular anatomical entity;intracellular;[P]localization;	-1.2948
Pop_A01G004094	[P]GO:0044238//primary metabolic process;GO:0080120//CAAX-box protein maturation;GO:0044237//cellular metabolic process;GO:0044260//cellular macromolecule metabolic process;GO:0016485//protein processing;GO:0019538//protein metabolic process;GO:0006807//nitrogen compound metabolic process;GO:0006508//proteolysis;GO:0043170//macromolecule metabolic process;GO:0071586//CAAX-box protein processing;G…	biological_process;cellular_component;molecular_function	[C]cellular anatomical entity;[P]cellular process;metabolic process;[F]catalytic activity;	-1.14514
Pop_A01G004099	[P]GO:1903825//organic acid transmembrane transport;GO:0015822//ornithine transport;GO:1905039//carboxylic acid transmembrane transport;GO:0006820//anion transport;GO:0055085//transmembrane transport;GO:0006811//ion transport;GO:0006865//amino acid transport;GO:1990575//mitochondrial L-ornithine transmembrane transport;GO:1990542//mitochondrial transmembrane transport;GO:0003333//amino acid trans…	cellular_component;biological_process;molecular_function	[C]cellular anatomical entity;[P]cellular process;localization;[F]transporter activity;	-0.654209
Pop_A01G004155	[P]GO:0019219//regulation of nucleobase-containing compound metabolic process;GO:0009889//regulation of biosynthetic process;GO:0010468//regulation of gene expression;GO:0060255//regulation of macromolecule metabolic process;GO:0031323//regulation of cellular metabolic process;GO:0010556//regulation of macromolecule biosynthetic process;GO:0050789//regulation of biological process;GO:0006355//reg…	biological_process;molecular_function;cellular_component	[C]cellular anatomical entity;intracellular;[P]biological regulation;[F]binding;	1.65456
Pop_A01G004165	[P]GO:0006221//pyrimidine nucleotide biosynthetic process;GO:0006650//glycerophospholipid metabolic process;GO:0019637//organophosphate metabolic process;GO:0009058//biosynthetic process;GO:0006793//phosphorus metabolic process;GO:0009165//nucleotide biosynthetic process;GO:0006725//cellular aromatic compound metabolic process;GO:0055086//nucleobase-containing small molecule metabolic process;GO:…	cellular_component;biological_process;molecular_function	[C]cellular anatomical entity;intracellular;[P]metabolic process;cellular process;[F]catalytic activity;	-0.953903
Pop_A01G004179	[P]GO:0016070//RNA metabolic process;GO:0006725//cellular aromatic compound metabolic process;GO:0046483//heterocycle metabolic process;GO:0006139//nucleobase-containing compound metabolic process;GO:1901360//organic cyclic compound metabolic process;GO:0034641//cellular nitrogen compound metabolic process;GO:0043412//macromolecule modification;GO:0006807//nitrogen compound metabolic process;GO:0…	molecular_function;cellular_component;biological_process	[C]intracellular;cellular anatomical entity;[P]metabolic process;cellular process;[F]binding;	-0.684954
Pop_A01G004198	[P]GO:0071704//organic substance metabolic process;GO:0008152//metabolic process;GO:0044238//primary metabolic process;GO:0005975//carbohydrate metabolic process;[C]GO:0005622//intracellular;GO:0009536//plastid;GO:0043229//intracellular organelle;GO:0005737//cytoplasm;GO:0043227//membrane-bounded organelle;GO:0043226//organelle;GO:0043231//intracellular membrane-bounded organelle;GO:0110165//cell…	cellular_component;biological_process;molecular_function	[C]cellular anatomical entity;intracellular;[P]metabolic process;[F]binding;catalytic activity;	-1.13034
Pop_A01G004228	[P]GO:0044419//interspecies interaction between organisms;GO:0009607//response to biotic stimulus;GO:0042742//defense response to bacterium;GO:0009816//defense response to bacterium, incompatible interaction;GO:0098542//defense response to other organism;GO:0043207//response to external biotic stimulus;GO:0051707//response to other organism;GO:0006950//response to stress;GO:0009814//defense respo…	cellular_component;biological_process	[C]cellular anatomical entity;intracellular;[P]response to stimulus;immune system process;interspecies interaction between organisms;	-0.784554
Pop_A01G004237	[F]GO:0032559//adenyl ribonucleotide binding;GO:0005488//binding;GO:0000062//fatty-acyl-CoA binding;GO:0036094//small molecule binding;GO:0017076//purine nucleotide binding;GO:0032555//purine ribonucleotide binding;GO:0000166//nucleotide binding;GO:1901363//heterocyclic compound binding;GO:0030554//adenyl nucleotide binding;GO:0033218//amide binding;GO:0097159//organic cyclic compound binding;GO:…	molecular_function	[F]binding;	-0.695101
Pop_A01G004499	[P]GO:0022607//cellular component assembly;GO:0044085//cellular component biogenesis;GO:0070925//organelle assembly;GO:0000028//ribosomal small subunit assembly;GO:0009987//cellular process;GO:0042255//ribosome assembly;GO:0044238//primary metabolic process;GO:0034622//cellular protein-containing complex assembly;GO:0008152//metabolic process;GO:0030490//maturation of SSU-rRNA;GO:0065003//protein…	biological_process;cellular_component	[C]intracellular;cellular anatomical entity;protein-containing complex;[P]metabolic process;cellular process;	1.48593
Pop_A01G005877	[P]GO:0009987//cellular process;GO:0019637//organophosphate metabolic process;GO:0006796//phosphate-containing compound metabolic process;GO:0006000//fructose metabolic process;GO:0019318//hexose metabolic process;GO:0044238//primary metabolic process;GO:0006793//phosphorus metabolic process;GO:0005996//monosaccharide metabolic process;GO:0071704//organic substance metabolic process;GO:0044281//s…	cellular_component;molecular_function;biological_process	[C]intracellular;cellular anatomical entity;[P]metabolic process;cellular process;[F]binding;catalytic activity;	-0.646826
Pop_A01G005961	[P]GO:0009987//cellular process;GO:0008152//metabolic process;GO:0015980//energy derivation by oxidation of organic compounds;GO:0071704//organic substance metabolic process;GO:0043436//oxoacid metabolic process;GO:0006082//organic acid metabolic process;GO:0009060//aerobic respiration;GO:0055114//oxidation-reduction process;GO:0006099//tricarboxylic acid cycle;GO:0044281//small molecule metaboli…	cellular_component;molecular_function;biological_process	[C]cellular anatomical entity;intracellular;[P]metabolic process;cellular process;[F]catalytic activity;	-1.34177
Pop_A01G005970	[P]GO:0008152//metabolic process;GO:0044237//cellular metabolic process;GO:0009987//cellular process;GO:0006796//phosphate-containing compound metabolic process;GO:0006793//phosphorus metabolic process;[C]GO:0110165//cellular anatomical entity;GO:0005737//cytoplasm;GO:0005622//intracellular;[F]GO:0003824//catalytic activity;GO:0043169//cation binding;GO:0046872//metal ion binding;GO:0004427//inor…	cellular_component;molecular_function;biological_process	[C]intracellular;cellular anatomical entity;[P]metabolic process;cellular process;[F]catalytic activity;binding;	-0.665753
Pop_A01G010135	[C]GO:0016020//membrane;GO:0110165//cellular anatomical entity;GO:0016021//integral component of membrane;GO:0031224//intrinsic component of membrane;[F]GO:0005215//transporter activity;GO:0022857//transmembrane transporter activity;	cellular_component;molecular_function	[C]cellular anatomical entity;[F]transporter activity;	-1.00519
Pop_A01G010150	[P]GO:0042546//cell wall biogenesis;GO:0009834//plant-type secondary cell wall biogenesis;GO:0071840//cellular component organization or biogenesis;GO:0009832//plant-type cell wall biogenesis;GO:0009987//cellular process;GO:0071554//cell wall organization or biogenesis;GO:0044085//cellular component biogenesis;GO:0071669//plant-type cell wall organization or biogenesis;[C]GO:0005886//plasma membr…	cellular_component;biological_process	[C]cellular anatomical entity;[P]cellular process;	2.33375
Pop_A01G010152	[P]GO:0071704//organic substance metabolic process;GO:0008152//metabolic process;GO:0044249//cellular biosynthetic process;GO:0042181//ketone biosynthetic process;GO:0009987//cellular process;GO:1901663//quinone biosynthetic process;GO:0009058//biosynthetic process;GO:0010236//plastoquinone biosynthetic process;GO:1901576//organic substance biosynthetic process;GO:0044283//small molecule biosynth…	cellular_component;biological_process	[C]cellular anatomical entity;intracellular;[P]metabolic process;cellular process;	-1.10329
Pop_A01G010167	[F]GO:0005488//binding;GO:0016838//carbon-oxygen lyase activity, acting on phosphates;GO:0043169//cation binding;GO:0000287//magnesium ion binding;GO:0016835//carbon-oxygen lyase activity;GO:0043167//ion binding;GO:0003824//catalytic activity;GO:0016829//lyase activity;GO:0046872//metal ion binding;GO:0010333//terpene synthase activity;	molecular_function	[F]binding;catalytic activity;	1.99648
Pop_A01G010225	[P]GO:0019220//regulation of phosphate metabolic process;GO:0009987//cellular process;GO:0006464//cellular protein modification process;GO:0051171//regulation of nitrogen compound metabolic process;GO:0065007//biological regulation;GO:0000079//regulation of cyclin-dependent protein serine/threonine kinase activity;GO:0044260//cellular macromolecule metabolic process;GO:0016310//phosphorylation;GO…	cellular_component;molecular_function;biological_process	[C]cellular anatomical entity;protein-containing complex;intracellular;[P]biological regulation;cellular process;metabolic process;[F]binding;molecular function regulator;	1.47362
Pop_A01G010227	[C]GO:0016020//membrane;GO:0110165//cellular anatomical entity;GO:0016021//integral component of membrane;GO:0031224//intrinsic component of membrane;[F]GO:0003824//catalytic activity;	cellular_component;molecular_function	[C]cellular anatomical entity;[F]catalytic activity;	-1.01096
Pop_A01G010250	[P]GO:0009987//cellular process;GO:0065007//biological regulation;GO:0016070//RNA metabolic process;GO:0034641//cellular nitrogen compound metabolic process;GO:0019219//regulation of nucleobase-containing compound metabolic process;GO:0071704//organic substance metabolic process;GO:0046483//heterocycle metabolic process;GO:0006397//mRNA processing;GO:0043170//macromolecule metabolic process;GO:00…	cellular_component;biological_process;molecular_function	[C]intracellular;protein-containing complex;cellular anatomical entity;[P]metabolic process;cellular process;biological regulation;[F]binding;	1.22149
Pop_A01G010260	[F]GO:0003824//catalytic activity;GO:0015928//fucosidase activity;GO:0004560//alpha-L-fucosidase activity;GO:0016798//hydrolase activity, acting on glycosyl bonds;GO:0004553//hydrolase activity, hydrolyzing O-glycosyl compounds;GO:0016787//hydrolase activity;	molecular_function	[F]catalytic activity;	-1.08554
Pop_A01G010297	[P]GO:0051783//regulation of nuclear division;GO:0051128//regulation of cellular component organization;GO:0007346//regulation of mitotic cell cycle;GO:0000075//cell cycle checkpoint;GO:0031577//spindle checkpoint;GO:0022402//cell cycle process;GO:0051726//regulation of cell cycle;GO:2000816//negative regulation of mitotic sister chromatid separation;GO:0000278//mitotic cell cycle;GO:0010965//reg…	biological_process;cellular_component;molecular_function	[C]protein-containing complex;cellular anatomical entity;intracellular;[P]cellular process;biological regulation;[F]binding;	1.22505
Pop_A01G010355	[P]GO:0071704//organic substance metabolic process;GO:0044237//cellular metabolic process;GO:0008152//metabolic process;GO:0009987//cellular process;GO:0005975//carbohydrate metabolic process;GO:0044238//primary metabolic process;GO:0009311//oligosaccharide metabolic process;GO:0005984//disaccharide metabolic process;GO:0044262//cellular carbohydrate metabolic process;GO:0005985//sucrose metaboli…	molecular_function;biological_process	[P]cellular process;metabolic process;[F]catalytic activity;	-1.84695
Pop_A01G010408	[P]GO:0019748//secondary metabolic process;GO:0008152//metabolic process;[F]GO:0008233//peptidase activity;GO:0016747//transferase activity, transferring acyl groups other than amino-acyl groups;GO:0070011//peptidase activity, acting on L-amino acid peptides;GO:0008238//exopeptidase activity;GO:0140096//catalytic activity, acting on a protein;GO:0004185//serine-type carboxypeptidase activity;GO:0…	biological_process;molecular_function	[P]metabolic process;[F]catalytic activity;	-0.487823
Pop_A01G011820	[P]GO:0060255//regulation of macromolecule metabolic process;GO:0023052//signaling;GO:0009755//hormone-mediated signaling pathway;GO:0019222//regulation of metabolic process;GO:0010556//regulation of macromolecule biosynthetic process;GO:0070887//cellular response to chemical stimulus;GO:0007165//signal transduction;GO:0006355//regulation of transcription, DNA-templated;GO:0009719//response to en…	biological_process;cellular_component	[C]intracellular;cellular anatomical entity;[P]biological regulation;cellular process;response to stimulus;signaling;	0.833604
Pop_A01G015501	[P]GO:0009605//response to external stimulus;GO:0009416//response to light stimulus;GO:0009629//response to gravity;GO:0009314//response to radiation;GO:0050896//response to stimulus;GO:0009606//tropism;GO:0009639//response to red or far red light;GO:0009628//response to abiotic stimulus;GO:0009630//gravitropism;GO:0009959//negative gravitropism;	biological_process	[P]response to stimulus;	1.43616
Pop_A01G015542	[F]GO:0003824//catalytic activity;GO:0016787//hydrolase activity;	molecular_function	[F]catalytic activity;	-0.716393
Pop_A01G015571	[C]GO:0110165//cellular anatomical entity;GO:0016021//integral component of membrane;GO:0031224//intrinsic component of membrane;GO:0016020//membrane;[F]GO:0016491//oxidoreductase activity;GO:0020037//heme binding;GO:0043169//cation binding;GO:0005506//iron ion binding;GO:0043167//ion binding;GO:0097159//organic cyclic compound binding;GO:0046872//metal ion binding;GO:0016705//oxidoreductase acti…	cellular_component;molecular_function	[C]cellular anatomical entity;[F]binding;catalytic activity;	1.27286
Pop_A01G015602	[F]GO:0043167//ion binding;GO:0043169//cation binding;GO:0046872//metal ion binding;GO:0005488//binding;	molecular_function	[F]binding;	1.49741
Pop_A01G015618	[P]GO:0071704//organic substance metabolic process;GO:0044237//cellular metabolic process;GO:0009058//biosynthetic process;GO:0008299//isoprenoid biosynthetic process;GO:0044255//cellular lipid metabolic process;GO:0006629//lipid metabolic process;GO:0006720//isoprenoid metabolic process;GO:0009987//cellular process;GO:0044238//primary metabolic process;GO:0008610//lipid biosynthetic process;GO:1…	biological_process;molecular_function	[P]metabolic process;cellular process;[F]catalytic activity;	-0.957209
Pop_A01G015656	[P]GO:0042440//pigment metabolic process;GO:0008152//metabolic process;GO:0046148//pigment biosynthetic process;[F]GO:0016679//oxidoreductase activity, acting on diphenols and related substances as donors;GO:0016491//oxidoreductase activity;GO:0003824//catalytic activity;GO:0005488//binding;GO:0046872//metal ion binding;GO:0043169//cation binding;GO:0004097//catechol oxidase activity;GO:0016682//…	biological_process;molecular_function	[P]metabolic process;[F]binding;catalytic activity;	2.06439
Pop_A01G017606	[P]GO:0009987//cellular process;GO:0009767//photosynthetic electron transport chain;GO:0015979//photosynthesis;GO:0019684//photosynthesis, light reaction;GO:0008152//metabolic process;GO:0006091//generation of precursor metabolites and energy;GO:0044237//cellular metabolic process;GO:0055114//oxidation-reduction process;GO:0022900//electron transport chain;[C]GO:0043229//intracellular organelle;G…	molecular_function;cellular_component;biological_process	[C]protein-containing complex;cellular anatomical entity;intracellular;[P]cellular process;metabolic process;[F]binding;catalytic activity;	-0.725195
Pop_A01G024817	[P]GO:0009987//cellular process;GO:0065007//biological regulation;GO:0065008//regulation of biological quality;GO:0045454//cell redox homeostasis;GO:0050789//regulation of biological process;GO:0019725//cellular homeostasis;GO:0042592//homeostatic process;GO:0050794//regulation of cellular process;[F]GO:0030611//arsenate reductase activity;GO:0030614//oxidoreductase activity, acting on phosphorus…	biological_process;molecular_function	[P]cellular process;biological regulation;[F]catalytic activity;	2.11001
Pop_A01G024856	[P]GO:0008152//metabolic process;GO:0016310//phosphorylation;GO:0006793//phosphorus metabolic process;GO:0019538//protein metabolic process;GO:0006468//protein phosphorylation;GO:0043412//macromolecule modification;GO:0043170//macromolecule metabolic process;GO:0044267//cellular protein metabolic process;GO:0044238//primary metabolic process;GO:0044260//cellular macromolecule metabolic process;GO…	biological_process;molecular_function;cellular_component	[C]cellular anatomical entity;[P]metabolic process;cellular process;[F]catalytic activity;binding;	-1.87585
Pop_A01G024883	[P]GO:0008152//metabolic process;GO:0044237//cellular metabolic process;GO:0015979//photosynthesis;GO:0009987//cellular process;[C]GO:0005622//intracellular;GO:0031224//intrinsic component of membrane;GO:0009523//photosystem II;GO:0032991//protein-containing complex;GO:1902494//catalytic complex;GO:0016020//membrane;GO:0016021//integral component of membrane;GO:0009579//thylakoid;GO:0034357//phot…	cellular_component;biological_process	[C]cellular anatomical entity;intracellular;protein-containing complex;[P]metabolic process;cellular process;	-1.13325
Pop_A01G024912	[F]GO:0000166//nucleotide binding;GO:0017111//nucleoside-triphosphatase activity;GO:0035639//purine ribonucleoside triphosphate binding;GO:0019001//guanyl nucleotide binding;GO:0016462//pyrophosphatase activity;GO:0032555//purine ribonucleotide binding;GO:0036094//small molecule binding;GO:0032561//guanyl ribonucleotide binding;GO:0097159//organic cyclic compound binding;GO:1901363//heterocyclic …	molecular_function	[F]catalytic activity;translation regulator activity;binding;	-0.88002
Pop_A01G024914	[P]GO:0009987//cellular process;GO:0006928//movement of cell or subcellular component;GO:0007018//microtubule-based movement;GO:0007017//microtubule-based process;[F]GO:0016462//pyrophosphatase activity;GO:0097367//carbohydrate derivative binding;GO:0016817//hydrolase activity, acting on acid anhydrides;GO:0003774//motor activity;GO:0032555//purine ribonucleotide binding;GO:0032553//ribonucleotid…	biological_process;molecular_function	[P]cellular process;[F]catalytic activity;binding;	1.17317
Pop_A01G025038	[P]GO:0009987//cellular process;GO:0006518//peptide metabolic process;GO:0044238//primary metabolic process;GO:0002181//cytoplasmic translation;GO:0006807//nitrogen compound metabolic process;GO:0034641//cellular nitrogen compound metabolic process;GO:0044260//cellular macromolecule metabolic process;GO:0034645//cellular macromolecule biosynthetic process;GO:0043604//amide biosynthetic process;GO…	biological_process;cellular_component;molecular_function	[C]cellular anatomical entity;intracellular;protein-containing complex;[P]metabolic process;cellular process;[F]structural molecule activity;binding;	0.789715
Pop_A01G025041	[P]GO:0043603//cellular amide metabolic process;GO:0002181//cytoplasmic translation;GO:0044271//cellular nitrogen compound biosynthetic process;GO:0034645//cellular macromolecule biosynthetic process;GO:0043043//peptide biosynthetic process;GO:0006807//nitrogen compound metabolic process;GO:0006412//translation;GO:0044260//cellular macromolecule metabolic process;GO:0009987//cellular process;GO:0…	cellular_component;molecular_function;biological_process	[C]cellular anatomical entity;intracellular;protein-containing complex;[P]cellular process;metabolic process;[F]structural molecule activity;binding;	0.81499
Pop_A01G025065	[F]GO:0043169//cation binding;GO:0003824//catalytic activity;GO:0051213//dioxygenase activity;GO:0043167//ion binding;GO:0016491//oxidoreductase activity;GO:0046872//metal ion binding;GO:0005488//binding;	molecular_function	[F]catalytic activity;binding;	-0.774559
Pop_A01G025091	[P]GO:0006073//cellular glucan metabolic process;GO:0005976//polysaccharide metabolic process;GO:1901576//organic substance biosynthetic process;GO:0005975//carbohydrate metabolic process;GO:0044264//cellular polysaccharide metabolic process;GO:0008152//metabolic process;GO:0009250//glucan biosynthetic process;GO:0009987//cellular process;GO:0044238//primary metabolic process;GO:0033692//cellular…	biological_process;molecular_function;cellular_component	[C]intracellular;cellular anatomical entity;[P]cellular process;metabolic process;[F]catalytic activity;	-1.27799
Pop_A01G029519	[P]GO:0050896//response to stimulus;GO:0044248//cellular catabolic process;GO:0006950//response to stress;GO:0008152//metabolic process;GO:0006979//response to oxidative stress;GO:0072593//reactive oxygen species metabolic process;GO:0009056//catabolic process;GO:0042743//hydrogen peroxide metabolic process;GO:0044237//cellular metabolic process;GO:0042744//hydrogen peroxide catabolic process;GO:…	cellular_component;biological_process;molecular_function	[C]cellular anatomical entity;[P]cellular process;metabolic process;response to stimulus;[F]antioxidant activity;catalytic activity;binding;	1.20288
Pop_A01G029533	[P]GO:0010424//DNA methylation on cytosine within a CG sequence;GO:0006259//DNA metabolic process;GO:0071704//organic substance metabolic process;GO:0006807//nitrogen compound metabolic process;GO:0034641//cellular nitrogen compound metabolic process;GO:0006139//nucleobase-containing compound metabolic process;GO:0044238//primary metabolic process;GO:0043412//macromolecule modification;GO:1901360…	biological_process;cellular_component;molecular_function	[C]cellular anatomical entity;intracellular;[P]metabolic process;cellular process;[F]binding;catalytic activity;	1.6793
Pop_A01G029537	[C]GO:0016021//integral component of membrane;GO:0016020//membrane;GO:0031224//intrinsic component of membrane;GO:0110165//cellular anatomical entity;	cellular_component	[C]cellular anatomical entity;	2.53604
Pop_A01G029546	[P]GO:0033036//macromolecule localization;GO:0071702//organic substance transport;GO:0010876//lipid localization;GO:0006810//transport;GO:0051234//establishment of localization;GO:0051179//localization;GO:0006869//lipid transport;[C]GO:0016021//integral component of membrane;GO:0016020//membrane;GO:0110165//cellular anatomical entity;GO:0031224//intrinsic component of membrane;[F]GO:0005488//bind…	molecular_function;cellular_component;biological_process	[C]cellular anatomical entity;[P]localization;[F]binding;	0.707138
Pop_A01G029628	[C]GO:0031224//intrinsic component of membrane;GO:0110165//cellular anatomical entity;GO:0016021//integral component of membrane;GO:0016020//membrane;	cellular_component	[C]cellular anatomical entity;	1.90096
Pop_A01G029650	[C]GO:0005694//chromosome;GO:0043228//non-membrane-bounded organelle;GO:0110165//cellular anatomical entity;GO:0032991//protein-containing complex;GO:0000786//nucleosome;GO:0043232//intracellular non-membrane-bounded organelle;GO:0000785//chromatin;GO:0043229//intracellular organelle;GO:0043231//intracellular membrane-bounded organelle;GO:0032993//protein-DNA complex;GO:0043226//organelle;GO:0005…	cellular_component;molecular_function	[C]protein-containing complex;intracellular;cellular anatomical entity;[F]binding;	2.29781
Pop_A01G032080	[P]GO:0045839//negative regulation of mitotic nuclear division;GO:0051784//negative regulation of nuclear division;GO:0048519//negative regulation of biological process;GO:0010564//regulation of cell cycle process;GO:0031326//regulation of cellular biosynthetic process;GO:0006275//regulation of DNA replication;GO:0007346//regulation of mitotic cell cycle;GO:0051128//regulation of cellular compone…	cellular_component;biological_process	[C]cellular anatomical entity;intracellular;[P]biological regulation;	1.63385
Pop_A01G032154	[C]GO:0043229//intracellular organelle;GO:0005743//mitochondrial inner membrane;GO:0031090//organelle membrane;GO:0043231//intracellular membrane-bounded organelle;GO:0005740//mitochondrial envelope;GO:0043226//organelle;GO:0043227//membrane-bounded organelle;GO:0110165//cellular anatomical entity;GO:0031975//envelope;GO:0005622//intracellular;GO:0005737//cytoplasm;GO:0005739//mitochondrion;GO:00…	cellular_component	[C]cellular anatomical entity;intracellular;	0.894762
Pop_A01G032236	[P]GO:0080120//CAAX-box protein maturation;GO:0044238//primary metabolic process;GO:0019538//protein metabolic process;GO:0051604//protein maturation;GO:0044267//cellular protein metabolic process;GO:0008152//metabolic process;GO:0010467//gene expression;GO:0071586//CAAX-box protein processing;GO:0044237//cellular metabolic process;GO:0043170//macromolecule metabolic process;GO:0006807//nitrogen …	biological_process;cellular_component;molecular_function	[C]cellular anatomical entity;[P]cellular process;metabolic process;[F]catalytic activity;binding;	-1.12657
Pop_A01G032241	[P]GO:0031122//cytoplasmic microtubule organization;GO:0019219//regulation of nucleobase-containing compound metabolic process;GO:0048583//regulation of response to stimulus;GO:2001020//regulation of response to DNA damage stimulus;GO:0051171//regulation of nitrogen compound metabolic process;GO:0006282//regulation of DNA repair;GO:0060255//regulation of macromolecule metabolic process;GO:0016043…	molecular_function;biological_process;cellular_component	[C]cellular anatomical entity;intracellular;[P]cellular process;biological regulation;[F]catalytic activity;binding;	1.7074
Pop_A01G032289	[C]GO:0005622//intracellular;GO:0110165//cellular anatomical entity;GO:0016021//integral component of membrane;GO:0016020//membrane;GO:0009579//thylakoid;GO:0031224//intrinsic component of membrane;	cellular_component	[C]cellular anatomical entity;intracellular;	-0.65142
Pop_A01G032328	[C]GO:0016021//integral component of membrane;GO:0071944//cell periphery;GO:0005886//plasma membrane;GO:0016020//membrane;GO:0031224//intrinsic component of membrane;GO:0110165//cellular anatomical entity;[F]GO:0005488//binding;GO:0051536//iron-sulfur cluster binding;GO:0051539//4 iron, 4 sulfur cluster binding;GO:0051540//metal cluster binding;	molecular_function;cellular_component	[C]cellular anatomical entity;[F]binding;	2.87304
Pop_A01G054476	[P]GO:0015849//organic acid transport;GO:0003333//amino acid transmembrane transport;GO:0034220//ion transmembrane transport;GO:1903825//organic acid transmembrane transport;GO:0098656//anion transmembrane transport;GO:1905039//carboxylic acid transmembrane transport;GO:0006810//transport;GO:0046942//carboxylic acid transport;GO:0015711//organic anion transport;GO:0006865//amino acid transport;GO…	cellular_component;biological_process	[C]cellular anatomical entity;[P]cellular process;localization;	-0.794354
Pop_A01G054653	[P]GO:0009628//response to abiotic stimulus;GO:0008152//metabolic process;GO:1901564//organonitrogen compound metabolic process;GO:0044237//cellular metabolic process;GO:0044260//cellular macromolecule metabolic process;GO:0036211//protein modification process;GO:0009765//photosynthesis, light harvesting;GO:0015979//photosynthesis;GO:0043412//macromolecule modification;GO:0009987//cellular proces…	molecular_function;cellular_component;biological_process	[C]intracellular;protein-containing complex;cellular anatomical entity;[P]cellular process;metabolic process;response to stimulus;[F]binding;	-0.962772
Pop_A01G054661	[C]GO:0031225//anchored component of membrane;GO:0110165//cellular anatomical entity;GO:0031224//intrinsic component of membrane;GO:0031226//intrinsic component of plasma membrane;GO:0046658//anchored component of plasma membrane;GO:0016020//membrane;GO:0071944//cell periphery;GO:0005886//plasma membrane;[F]GO:0016491//oxidoreductase activity;GO:0003824//catalytic activity;GO:0009055//electron tr…	cellular_component;molecular_function	[C]cellular anatomical entity;[F]catalytic activity;	1.43403
Pop_A01G054668	[P]GO:0000819//sister chromatid segregation;GO:0140014//mitotic nuclear division;GO:0051276//chromosome organization;GO:0051310//metaphase plate congression;GO:0007059//chromosome segregation;GO:0071840//cellular component organization or biogenesis;GO:0051234//establishment of localization;GO:0051640//organelle localization;GO:1903047//mitotic cell cycle process;GO:0000280//nuclear division;GO:0…	cellular_component;biological_process	[C]intracellular;cellular anatomical entity;protein-containing complex;[P]localization;cellular process;	1.17321
Pop_A01G054699	[P]GO:2001141//regulation of RNA biosynthetic process;GO:0031326//regulation of cellular biosynthetic process;GO:0080090//regulation of primary metabolic process;GO:1903506//regulation of nucleic acid-templated transcription;GO:0050789//regulation of biological process;GO:0065007//biological regulation;GO:0031323//regulation of cellular metabolic process;GO:2000112//regulation of cellular macromo…	biological_process	[P]biological regulation;rhythmic process;	-0.607186
Pop_A01G054715	[P]GO:0022900//electron transport chain;GO:0008152//metabolic process;GO:0044237//cellular metabolic process;GO:0015980//energy derivation by oxidation of organic compounds;GO:0045333//cellular respiration;GO:0009987//cellular process;GO:0010478//chlororespiration;GO:0022904//respiratory electron transport chain;GO:0055114//oxidation-reduction process;GO:0006091//generation of precursor metabolit…	biological_process	[P]cellular process;metabolic process;	-0.975613
Pop_A01G054732	[C]GO:0043229//intracellular organelle;GO:0110165//cellular anatomical entity;GO:0043227//membrane-bounded organelle;GO:0005737//cytoplasm;GO:0043231//intracellular membrane-bounded organelle;GO:0009536//plastid;GO:0043226//organelle;GO:0005622//intracellular;GO:0009507//chloroplast;[F]GO:0003824//catalytic activity;	molecular_function;cellular_component	[C]cellular anatomical entity;intracellular;[F]catalytic activity;	-0.99937
Pop_A01G054752	[P]GO:0016132//brassinosteroid biosynthetic process;GO:0042445//hormone metabolic process;GO:0010817//regulation of hormone levels;GO:0007275//multicellular organism development;GO:0016125//sterol metabolic process;GO:1901615//organic hydroxy compound metabolic process;GO:0055088//lipid homeostasis;GO:1901576//organic substance biosynthetic process;GO:0009058//biosynthetic process;GO:0008610//lip…	cellular_component;biological_process;molecular_function	[C]cellular anatomical entity;[P]metabolic process;developmental process;biological regulation;multicellular organismal process;[F]catalytic activity;binding;	-1.00969
Pop_A01G056857	[P]GO:0071704//organic substance metabolic process;GO:0005975//carbohydrate metabolic process;GO:0044238//primary metabolic process;GO:0008152//metabolic process;[C]GO:0046658//anchored component of plasma membrane;GO:0071944//cell periphery;GO:0031224//intrinsic component of membrane;GO:0031226//intrinsic component of plasma membrane;GO:0005886//plasma membrane;GO:0016020//membrane;GO:0031225//a…	molecular_function;cellular_component;biological_process	[C]cellular anatomical entity;[P]metabolic process;[F]catalytic activity;	1.29533
Pop_A01G056866	[P]GO:0006952//defense response;GO:0050896//response to stimulus;GO:0006950//response to stress;[C]GO:0005576//extracellular region;GO:0110165//cellular anatomical entity;	biological_process;cellular_component	[C]cellular anatomical entity;[P]response to stimulus;	1.89391
Pop_A01G056888	[P]GO:0009987//cellular process;GO:0008104//protein localization;GO:0051205//protein insertion into membrane;GO:0090150//establishment of protein localization to membrane;GO:0051179//localization;GO:0033365//protein localization to organelle;GO:0034613//cellular protein localization;GO:0061024//membrane organization;GO:0009668//plastid membrane organization;GO:0070727//cellular macromolecule loca…	molecular_function;biological_process;cellular_component	[C]cellular anatomical entity;intracellular;[P]cellular process;localization;[F]molecular carrier activity;	-0.731821
Pop_A01G056970	[C]GO:0005622//intracellular;GO:0043226//organelle;GO:0110165//cellular anatomical entity;GO:0005737//cytoplasm;GO:0009536//plastid;GO:0009507//chloroplast;GO:0043231//intracellular membrane-bounded organelle;GO:0043227//membrane-bounded organelle;GO:0043229//intracellular organelle;	cellular_component	[C]intracellular;cellular anatomical entity;	-0.834292
Pop_A01G056994	[C]GO:0016020//membrane;GO:0031224//intrinsic component of membrane;GO:0110165//cellular anatomical entity;GO:0016021//integral component of membrane;	cellular_component	[C]cellular anatomical entity;	-0.772177
Pop_A01G057012	[F]GO:0003824//catalytic activity;GO:0016614//oxidoreductase activity, acting on CH-OH group of donors;GO:0016616//oxidoreductase activity, acting on the CH-OH group of donors, NAD or NADP as acceptor;GO:0016491//oxidoreductase activity;	molecular_function	[F]catalytic activity;	-0.941878
Pop_A01G057024	[P]GO:0006974//cellular response to DNA damage stimulus;GO:1901360//organic cyclic compound metabolic process;GO:0034641//cellular nitrogen compound metabolic process;GO:0006139//nucleobase-containing compound metabolic process;GO:0019985//translesion synthesis;GO:0009889//regulation of biosynthetic process;GO:0006259//DNA metabolic process;GO:0034654//nucleobase-containing compound biosynthetic …	cellular_component;molecular_function;biological_process	[C]cellular anatomical entity;protein-containing complex;intracellular;[P]biological regulation;metabolic process;cellular process;response to stimulus;[F]molecular function regulator;binding;	1.36245
Pop_A01G058829	[P]GO:0006807//nitrogen compound metabolic process;GO:0080090//regulation of primary metabolic process;GO:0032268//regulation of cellular protein metabolic process;GO:0051173//positive regulation of nitrogen compound metabolic process;GO:2000756//regulation of peptidyl-lysine acetylation;GO:0031324//negative regulation of cellular metabolic process;GO:0006974//cellular response to DNA damage stim…	molecular_function;cellular_component;biological_process	[C]protein-containing complex;intracellular;cellular anatomical entity;[P]metabolic process;biological regulation;response to stimulus;cellular process;[F]catalytic activity;binding;	1.48177
Pop_A01G058841	[P]GO:0044260//cellular macromolecule metabolic process;GO:0005975//carbohydrate metabolic process;GO:0055114//oxidation-reduction process;GO:0009059//macromolecule biosynthetic process;GO:0015980//energy derivation by oxidation of organic compounds;GO:0005977//glycogen metabolic process;GO:0034637//cellular carbohydrate biosynthetic process;GO:0044042//glucan metabolic process;GO:0044238//primar…	biological_process;molecular_function	[P]cellular process;metabolic process;[F]catalytic activity;binding;	1.38847
Pop_A01G058854	[P]GO:0044238//primary metabolic process;GO:0071704//organic substance metabolic process;GO:0006629//lipid metabolic process;GO:0008152//metabolic process;[F]GO:0008081//phosphoric diester hydrolase activity;GO:0003824//catalytic activity;GO:0016787//hydrolase activity;GO:0042578//phosphoric ester hydrolase activity;GO:0016788//hydrolase activity, acting on ester bonds;	biological_process;molecular_function	[P]metabolic process;[F]catalytic activity;	-0.656221
Pop_A01G058856	[P]GO:0009056//catabolic process;GO:0042743//hydrogen peroxide metabolic process;GO:0072593//reactive oxygen species metabolic process;GO:0044237//cellular metabolic process;GO:0042744//hydrogen peroxide catabolic process;GO:0044248//cellular catabolic process;GO:0008152//metabolic process;GO:0009987//cellular process;[C]GO:0098588//bounding membrane of organelle;GO:0043226//organelle;GO:0005778/…	biological_process;cellular_component;molecular_function	[C]cellular anatomical entity;intracellular;[P]metabolic process;cellular process;[F]binding;catalytic activity;	-0.611864
Pop_A01G059026	[F]GO:0016491//oxidoreductase activity;GO:0003824//catalytic activity;	molecular_function	[F]catalytic activity;	-1.10475
Pop_A01G059030	[P]GO:1901293//nucleoside phosphate biosynthetic process;GO:0006807//nitrogen compound metabolic process;GO:1901566//organonitrogen compound biosynthetic process;GO:0044281//small molecule metabolic process;GO:0071704//organic substance metabolic process;GO:0090407//organophosphate biosynthetic process;GO:0055086//nucleobase-containing small molecule metabolic process;GO:0019363//pyridine nucleot…	cellular_component;molecular_function;biological_process	[C]cellular anatomical entity;intracellular;[P]metabolic process;cellular process;[F]catalytic activity;	-1.21367
Pop_A01G059033	[P]GO:0044281//small molecule metabolic process;GO:0009439//cyanate metabolic process;GO:1901564//organonitrogen compound metabolic process;GO:0034641//cellular nitrogen compound metabolic process;GO:1901575//organic substance catabolic process;GO:0071704//organic substance metabolic process;GO:0006807//nitrogen compound metabolic process;GO:0044237//cellular metabolic process;GO:0015976//carbon …	molecular_function;biological_process	[P]carbon utilization;cellular process;metabolic process;[F]catalytic activity;binding;	-1.2654
Pop_A01G059062	[F]GO:0003755//peptidyl-prolyl cis-trans isomerase activity;GO:0016853//isomerase activity;GO:0016859//cis-trans isomerase activity;GO:0003824//catalytic activity;GO:0140096//catalytic activity, acting on a protein;	molecular_function	[F]catalytic activity;	-0.622551
Pop_A01G059071	[C]GO:0016021//integral component of membrane;GO:0031224//intrinsic component of membrane;GO:0016020//membrane;GO:0110165//cellular anatomical entity;[F]GO:0015211//purine nucleoside transmembrane transporter activity;GO:0005215//transporter activity;GO:1901505//carbohydrate derivative transmembrane transporter activity;GO:0015932//nucleobase-containing compound transmembrane transporter activity…	cellular_component;molecular_function	[C]cellular anatomical entity;[F]transporter activity;	-3.29313
Pop_A01G059642	[C]GO:0031224//intrinsic component of membrane;GO:0016021//integral component of membrane;GO:0016020//membrane;GO:0110165//cellular anatomical entity;[F]GO:0016787//hydrolase activity;GO:0043167//ion binding;GO:0017076//purine nucleotide binding;GO:0016818//hydrolase activity, acting on acid anhydrides, in phosphorus-containing anhydrides;GO:0003723//RNA binding;GO:0005524//ATP binding;GO:0016462…	molecular_function;cellular_component	[C]cellular anatomical entity;[F]binding;catalytic activity;	1.21119
Pop_A01G059658	[P]GO:0000278//mitotic cell cycle;GO:0007010//cytoskeleton organization;GO:0000226//microtubule cytoskeleton organization;GO:0006996//organelle organization;GO:0007017//microtubule-based process;GO:0009987//cellular process;GO:0007049//cell cycle;GO:0016043//cellular component organization;GO:0071840//cellular component organization or biogenesis;[C]GO:0099081//supramolecular polymer;GO:0005874//…	molecular_function;biological_process;cellular_component	[C]intracellular;cellular anatomical entity;[P]cellular process;[F]binding;structural molecule activity;catalytic activity;	1.27069
Pop_A01G059671	[F]GO:1990837//sequence-specific double-stranded DNA binding;GO:0097159//organic cyclic compound binding;GO:0005488//binding;GO:0003676//nucleic acid binding;GO:0003680//AT DNA binding;GO:1901363//heterocyclic compound binding;GO:0043565//sequence-specific DNA binding;GO:0003690//double-stranded DNA binding;GO:0003677//DNA binding;	molecular_function	[F]binding;	0.914185
Pop_A01G059687	[P]GO:0008152//metabolic process;GO:0008360//regulation of cell shape;GO:0050793//regulation of developmental process;GO:0065007//biological regulation;GO:0009058//biosynthetic process;GO:0009987//cellular process;GO:0050789//regulation of biological process;GO:0022604//regulation of cell morphogenesis;GO:0065008//regulation of biological quality;GO:0022603//regulation of anatomical structure mor…	molecular_function;cellular_component;biological_process	[C]intracellular;cellular anatomical entity;[P]metabolic process;biological regulation;cellular process;[F]catalytic activity;binding;	1.3498
Pop_A01G059738	[P]GO:0006720//isoprenoid metabolic process;GO:0044238//primary metabolic process;GO:0006721//terpenoid metabolic process;GO:0006629//lipid metabolic process;GO:0044255//cellular lipid metabolic process;GO:0009987//cellular process;GO:0008299//isoprenoid biosynthetic process;GO:0071704//organic substance metabolic process;GO:0016114//terpenoid biosynthetic process;GO:0009058//biosynthetic process…	molecular_function;biological_process	[P]cellular process;metabolic process;[F]catalytic activity;	-0.836962
Pop_A01G059779	[P]GO:0051234//establishment of localization;GO:0051179//localization;GO:0055085//transmembrane transport;GO:0006810//transport;GO:0009987//cellular process;[C]GO:0031090//organelle membrane;GO:0005774//vacuolar membrane;GO:0005737//cytoplasm;GO:0098588//bounding membrane of organelle;GO:0016021//integral component of membrane;GO:0098805//whole membrane;GO:0031224//intrinsic component of membrane…	molecular_function;cellular_component;biological_process	[C]cellular anatomical entity;intracellular;[P]localization;cellular process;[F]transporter activity;binding;catalytic activity;	1.37662
Pop_A01G059798	[C]GO:0005634//nucleus;GO:0043231//intracellular membrane-bounded organelle;GO:0043226//organelle;GO:0005622//intracellular;GO:0043227//membrane-bounded organelle;GO:0043229//intracellular organelle;GO:0110165//cellular anatomical entity;[F]GO:0097159//organic cyclic compound binding;GO:0003677//DNA binding;GO:0005488//binding;GO:1901363//heterocyclic compound binding;GO:0003676//nucleic acid bin…	cellular_component;molecular_function	[C]intracellular;cellular anatomical entity;[F]binding;	1.36804
Pop_A01G059915	[P]GO:0044260//cellular macromolecule metabolic process;GO:0044264//cellular polysaccharide metabolic process;GO:0044042//glucan metabolic process;GO:0009057//macromolecule catabolic process;GO:0044275//cellular carbohydrate catabolic process;GO:0044247//cellular polysaccharide catabolic process;GO:0043170//macromolecule metabolic process;GO:0071704//organic substance metabolic process;GO:0009251…	molecular_function;cellular_component;biological_process	[C]cellular anatomical entity;[P]cellular process;metabolic process;[F]catalytic activity;	-0.95259
Pop_A01G059955	[C]GO:0031224//intrinsic component of membrane;GO:0110165//cellular anatomical entity;GO:0016020//membrane;GO:0016021//integral component of membrane;	cellular_component	[C]cellular anatomical entity;	-0.736712
Pop_A01G059964	[P]GO:0044249//cellular biosynthetic process;GO:0060255//regulation of macromolecule metabolic process;GO:0019438//aromatic compound biosynthetic process;GO:0009987//cellular process;GO:0018130//heterocycle biosynthetic process;GO:0051252//regulation of RNA metabolic process;GO:0097659//nucleic acid-templated transcription;GO:0009889//regulation of biosynthetic process;GO:0034654//nucleobase-cont…	biological_process;cellular_component;molecular_function	[C]intracellular;cellular anatomical entity;[P]metabolic process;developmental process;biological regulation;cellular process;[F]binding;	1.85962
Pop_A01G059965	[C]GO:0016020//membrane;GO:0110165//cellular anatomical entity;[F]GO:0043167//ion binding;GO:0020037//heme binding;GO:0016491//oxidoreductase activity;GO:0097159//organic cyclic compound binding;GO:1901363//heterocyclic compound binding;GO:0016705//oxidoreductase activity, acting on paired donors, with incorporation or reduction of molecular oxygen;GO:0003824//catalytic activity;GO:0046906//tetra…	cellular_component;molecular_function	[C]cellular anatomical entity;[F]catalytic activity;binding;	-1.2863
Pop_A01G059967	[P]GO:0043933//protein-containing complex subunit organization;GO:0051084//'de novo' posttranslational protein folding;GO:0061077//chaperone-mediated protein folding;GO:0006458//'de novo' protein folding;GO:0009987//cellular process;GO:0016043//cellular component organization;GO:0065003//protein-containing complex assembly;GO:0006457//protein folding;GO:0022607//cellular component assembly;GO:004…	molecular_function;biological_process	[P]cellular process;[F]binding;	1.02473
Pop_A01G059975	[F]GO:0003824//catalytic activity;GO:0043167//ion binding;GO:0005488//binding;GO:0051213//dioxygenase activity;GO:0046872//metal ion binding;GO:0016491//oxidoreductase activity;GO:0043169//cation binding;	molecular_function	[F]catalytic activity;binding;	2.23242
Pop_A01G059976	[P]GO:0019684//photosynthesis, light reaction;GO:0008152//metabolic process;GO:0055114//oxidation-reduction process;GO:0006091//generation of precursor metabolites and energy;GO:0009773//photosynthetic electron transport in photosystem I;GO:0044237//cellular metabolic process;GO:0015979//photosynthesis;GO:0009767//photosynthetic electron transport chain;GO:0022900//electron transport chain;GO:000…	biological_process;cellular_component;molecular_function	[C]cellular anatomical entity;intracellular;[P]metabolic process;cellular process;[F]catalytic activity;	-1.1116
Pop_A01G060007	[F]GO:0051087//chaperone binding;GO:0005515//protein binding;GO:0005488//binding;	molecular_function	[F]binding;	-1.05812
Pop_A01G067242	[P]GO:0046483//heterocycle metabolic process;GO:0000712//resolution of meiotic recombination intermediates;GO:1903047//mitotic cell cycle process;GO:0061982//meiosis I cell cycle process;GO:0044774//mitotic DNA integrity checkpoint;GO:0098813//nuclear chromosome segregation;GO:0007049//cell cycle;GO:0045132//meiotic chromosome segregation;GO:0051307//meiotic chromosome separation;GO:0022414//repr…	molecular_function;biological_process;cellular_component	[C]cellular anatomical entity;intracellular;[P]metabolic process;biological regulation;reproductive process;cellular process;reproduction;[F]binding;catalytic activity;	1.72208
Pop_A01G067257	[P]GO:0009987//cellular process;GO:0008300//isoprenoid catabolic process;GO:0016119//carotene metabolic process;GO:0042214//terpene metabolic process;GO:0046247//terpene catabolic process;GO:0044238//primary metabolic process;GO:0016121//carotene catabolic process;GO:0044237//cellular metabolic process;GO:0006629//lipid metabolic process;GO:0044242//cellular lipid catabolic process;GO:0006720//is…	cellular_component;molecular_function;biological_process	[C]cellular anatomical entity;intracellular;[P]metabolic process;cellular process;[F]binding;catalytic activity;	-0.618945
Pop_A01G067275	[P]GO:0065007//biological regulation;GO:0050789//regulation of biological process;GO:0010468//regulation of gene expression;GO:0032502//developmental process;GO:0060255//regulation of macromolecule metabolic process;GO:0019222//regulation of metabolic process;GO:0048856//anatomical structure development;[C]GO:0005622//intracellular;GO:0043229//intracellular organelle;GO:0043226//organelle;GO:0110…	molecular_function;cellular_component;biological_process	[C]cellular anatomical entity;intracellular;[P]biological regulation;developmental process;[F]binding;	2.44577
Pop_A01G069901	[F]GO:0005488//binding;GO:0036094//small molecule binding;	molecular_function	[F]binding;	-0.823945
Pop_A01G074729	[P]GO:0006605//protein targeting;GO:0072594//establishment of protein localization to organelle;GO:0051649//establishment of localization in cell;GO:0065002//intracellular protein transmembrane transport;GO:0090150//establishment of protein localization to membrane;GO:0015031//protein transport;GO:0015833//peptide transport;GO:0008104//protein localization;GO:0006839//mitochondrial transport;GO:0…	cellular_component;biological_process;molecular_function	[C]cellular anatomical entity;intracellular;protein-containing complex;[P]cellular process;localization;[F]transporter activity;	0.874766
Pop_A01G074792	[P]GO:0008152//metabolic process;GO:0055114//oxidation-reduction process;[C]GO:0005886//plasma membrane;GO:0071944//cell periphery;GO:0016020//membrane;GO:0110165//cellular anatomical entity;GO:0016021//integral component of membrane;GO:0031224//intrinsic component of membrane;[F]GO:0003824//catalytic activity;GO:0016491//oxidoreductase activity;	cellular_component;biological_process;molecular_function	[C]cellular anatomical entity;[P]metabolic process;[F]catalytic activity;	-1.043
Pop_A01G074893	[P]GO:1901564//organonitrogen compound metabolic process;GO:0009059//macromolecule biosynthetic process;GO:0018193//peptidyl-amino acid modification;GO:0018345//protein palmitoylation;GO:0009058//biosynthetic process;GO:0070727//cellular macromolecule localization;GO:0051641//cellular localization;GO:0043412//macromolecule modification;GO:0034613//cellular protein localization;GO:0015031//protein…	molecular_function;biological_process;cellular_component	[C]intracellular;cellular anatomical entity;[P]metabolic process;localization;cellular process;[F]catalytic activity;	1.27353
Pop_A01G074933	[C]GO:0005622//intracellular;GO:0031224//intrinsic component of membrane;GO:0110165//cellular anatomical entity;GO:0005737//cytoplasm;GO:0016021//integral component of membrane;GO:0016020//membrane;	cellular_component	[C]cellular anatomical entity;intracellular;	-1.21611
Pop_A01G075080	[P]GO:0009416//response to light stimulus;GO:0009628//response to abiotic stimulus;GO:0019538//protein metabolic process;GO:0050896//response to stimulus;GO:0009987//cellular process;GO:0044267//cellular protein metabolic process;GO:0009765//photosynthesis, light harvesting;GO:0036211//protein modification process;GO:0071704//organic substance metabolic process;GO:0008152//metabolic process;GO:00…	cellular_component;molecular_function;biological_process	[C]intracellular;protein-containing complex;cellular anatomical entity;[P]cellular process;metabolic process;response to stimulus;[F]binding;	-1.02663
Pop_A01G079719	[P]GO:0046483//heterocycle metabolic process;GO:0044238//primary metabolic process;GO:0044237//cellular metabolic process;GO:1901362//organic cyclic compound biosynthetic process;GO:0006725//cellular aromatic compound metabolic process;GO:0018130//heterocycle biosynthetic process;GO:1901576//organic substance biosynthetic process;GO:0044271//cellular nitrogen compound biosynthetic process;GO:0032…	cellular_component;molecular_function;biological_process	[C]intracellular;cellular anatomical entity;[P]cellular process;metabolic process;[F]binding;catalytic activity;	0.965473
Pop_A01G079743	[C]GO:0016021//integral component of membrane;GO:0031224//intrinsic component of membrane;GO:0110165//cellular anatomical entity;GO:0016020//membrane;	cellular_component	[C]cellular anatomical entity;	-1.02341
Pop_A01G079822	[P]GO:0060255//regulation of macromolecule metabolic process;GO:0080090//regulation of primary metabolic process;GO:0050794//regulation of cellular process;GO:0010468//regulation of gene expression;GO:1903506//regulation of nucleic acid-templated transcription;GO:0031323//regulation of cellular metabolic process;GO:0019219//regulation of nucleobase-containing compound metabolic process;GO:0031326…	biological_process	[P]rhythmic process;biological regulation;	-0.738313
Pop_A01G079886	[P]GO:0006629//lipid metabolic process;GO:0009058//biosynthetic process;GO:0009987//cellular process;GO:0044237//cellular metabolic process;GO:0008299//isoprenoid biosynthetic process;GO:0008610//lipid biosynthetic process;GO:0044249//cellular biosynthetic process;GO:0044238//primary metabolic process;GO:0071704//organic substance metabolic process;GO:0006722//triterpenoid metabolic process;GO:19…	molecular_function;biological_process;cellular_component	[C]cellular anatomical entity;intracellular;[P]cellular process;metabolic process;[F]catalytic activity;	2.21488
Pop_A01G079905	[C]GO:0043226//organelle;GO:0043231//intracellular membrane-bounded organelle;GO:0009536//plastid;GO:0005622//intracellular;GO:0009507//chloroplast;GO:0043229//intracellular organelle;GO:0043227//membrane-bounded organelle;GO:0110165//cellular anatomical entity;GO:0005737//cytoplasm;[F]GO:0003824//catalytic activity;GO:0032553//ribonucleotide binding;GO:0140096//catalytic activity, acting on a pr…	molecular_function;cellular_component	[C]intracellular;cellular anatomical entity;[F]binding;catalytic activity;	-0.878574
Pop_A01G079914	[P]GO:0008152//metabolic process;GO:0009058//biosynthetic process;[F]GO:0016740//transferase activity;GO:0016747//transferase activity, transferring acyl groups other than amino-acyl groups;GO:0016746//transferase activity, transferring acyl groups;GO:0003824//catalytic activity;	biological_process;molecular_function	[P]metabolic process;[F]catalytic activity;	2.20448
Pop_A01G079953	[P]GO:0006839//mitochondrial transport;GO:0044743//protein transmembrane import into intracellular organelle;GO:0008104//protein localization;GO:0065002//intracellular protein transmembrane transport;GO:0015833//peptide transport;GO:0071806//protein transmembrane transport;GO:0055085//transmembrane transport;GO:0033036//macromolecule localization;GO:0070727//cellular macromolecule localization;GO…	molecular_function;cellular_component;biological_process	[C]cellular anatomical entity;intracellular;[P]localization;cellular process;[F]binding;	1.21887
Pop_A01G079983	[P]GO:0008152//metabolic process;GO:0019538//protein metabolic process;GO:0043412//macromolecule modification;GO:0044237//cellular metabolic process;GO:0044260//cellular macromolecule metabolic process;GO:0006464//cellular protein modification process;GO:0009765//photosynthesis, light harvesting;GO:0018298//protein-chromophore linkage;GO:0009987//cellular process;GO:0006091//generation of precurs…	cellular_component;biological_process;molecular_function	[C]intracellular;protein-containing complex;cellular anatomical entity;[P]metabolic process;cellular process;[F]binding;	-1.00503
Pop_A01G081135	[P]GO:0044281//small molecule metabolic process;GO:0006082//organic acid metabolic process;GO:0009987//cellular process;GO:1901615//organic hydroxy compound metabolic process;GO:0019752//carboxylic acid metabolic process;GO:0055114//oxidation-reduction process;GO:0006089//lactate metabolic process;GO:0032787//monocarboxylic acid metabolic process;GO:0019516//lactate oxidation;GO:0043436//oxoacid …	molecular_function;cellular_component;biological_process	[C]intracellular;cellular anatomical entity;[P]metabolic process;cellular process;[F]catalytic activity;binding;	-0.976833
Pop_A01G081808	[F]GO:0071949//FAD binding;GO:0097159//organic cyclic compound binding;GO:0016491//oxidoreductase activity;GO:1901265//nucleoside phosphate binding;GO:0003824//catalytic activity;GO:0043167//ion binding;GO:0043168//anion binding;GO:0036094//small molecule binding;GO:1901363//heterocyclic compound binding;GO:0005488//binding;GO:0000166//nucleotide binding;GO:0050660//flavin adenine dinucleotide bi…	molecular_function	[F]catalytic activity;binding;	-1.6262
Pop_A01G081815	[P]GO:0044237//cellular metabolic process;GO:0015979//photosynthesis;GO:0009987//cellular process;GO:0008152//metabolic process;[C]GO:0009522//photosystem I;GO:0032991//protein-containing complex;GO:0034357//photosynthetic membrane;GO:0031224//intrinsic component of membrane;GO:0016021//integral component of membrane;GO:0009521//photosystem;GO:0098796//membrane protein complex;GO:0005622//intrace…	cellular_component;biological_process	[C]protein-containing complex;cellular anatomical entity;intracellular;[P]cellular process;metabolic process;	-1.00175
Pop_A01G081861	[P]GO:0006796//phosphate-containing compound metabolic process;GO:0009150//purine ribonucleotide metabolic process;GO:0006725//cellular aromatic compound metabolic process;GO:0071704//organic substance metabolic process;GO:0006096//glycolytic process;GO:1901135//carbohydrate derivative metabolic process;GO:0006139//nucleobase-containing compound metabolic process;GO:0009179//purine ribonucleoside…	biological_process;cellular_component;molecular_function	[C]intracellular;cellular anatomical entity;[P]metabolic process;cellular process;[F]catalytic activity;	-1.26888
Pop_A02G004901	[C]GO:0016020//membrane;GO:0031224//intrinsic component of membrane;GO:0016021//integral component of membrane;GO:0110165//cellular anatomical entity;[F]GO:0043169//cation binding;GO:0005506//iron ion binding;GO:1901363//heterocyclic compound binding;GO:0046872//metal ion binding;GO:0043167//ion binding;GO:0003824//catalytic activity;GO:0016491//oxidoreductase activity;GO:0097159//organic cyclic …	molecular_function;cellular_component	[C]cellular anatomical entity;[F]binding;catalytic activity;	-2.06951
Pop_A02G004912	[P]GO:0051171//regulation of nitrogen compound metabolic process;GO:0019222//regulation of metabolic process;GO:0051252//regulation of RNA metabolic process;GO:0051716//cellular response to stimulus;GO:0042221//response to chemical;GO:0023052//signaling;GO:0071310//cellular response to organic substance;GO:0050789//regulation of biological process;GO:0006355//regulation of transcription, DNA-temp…	biological_process;molecular_function;cellular_component	[C]intracellular;cellular anatomical entity;[P]cellular process;signaling;response to stimulus;biological regulation;[F]binding;	1.62122
Pop_A02G004925	[C]GO:0016020//membrane;GO:0110165//cellular anatomical entity;GO:0031224//intrinsic component of membrane;GO:0016021//integral component of membrane;[F]GO:0016853//isomerase activity;GO:0003824//catalytic activity;	molecular_function;cellular_component	[C]cellular anatomical entity;[F]catalytic activity;	-0.893815
Pop_A02G004973	[P]GO:0042221//response to chemical;GO:0009987//cellular process;GO:0050896//response to stimulus;GO:0050789//regulation of biological process;GO:0009725//response to hormone;GO:0070887//cellular response to chemical stimulus;GO:0009755//hormone-mediated signaling pathway;GO:0071310//cellular response to organic substance;GO:0071495//cellular response to endogenous stimulus;GO:0010033//response t…	biological_process;molecular_function;cellular_component	[C]cellular anatomical entity;[P]response to stimulus;cellular process;biological regulation;signaling;[F]binding;catalytic activity;	2.27705
Pop_A02G005002	[P]GO:0009056//catabolic process;GO:0009987//cellular process;GO:0042743//hydrogen peroxide metabolic process;GO:0006950//response to stress;GO:0008152//metabolic process;GO:0006979//response to oxidative stress;GO:0072593//reactive oxygen species metabolic process;GO:0050896//response to stimulus;GO:0044237//cellular metabolic process;GO:0042744//hydrogen peroxide catabolic process;GO:0044248//c…	cellular_component;biological_process;molecular_function	[C]cellular anatomical entity;[P]response to stimulus;cellular process;metabolic process;[F]antioxidant activity;binding;catalytic activity;	3.3438
Pop_A02G005026	[P]GO:0006650//glycerophospholipid metabolic process;GO:0046470//phosphatidylcholine metabolic process;GO:0006796//phosphate-containing compound metabolic process;GO:0044255//cellular lipid metabolic process;GO:0008152//metabolic process;GO:0046486//glycerolipid metabolic process;GO:0016042//lipid catabolic process;GO:1901575//organic substance catabolic process;GO:0071704//organic substance meta…	molecular_function;cellular_component;biological_process	[C]cellular anatomical entity;[P]cellular process;metabolic process;[F]catalytic activity;binding;	-1.16167
Pop_A02G005027	[C]GO:0016020//membrane;GO:0009579//thylakoid;GO:0043229//intracellular organelle;GO:0009507//chloroplast;GO:0031984//organelle subcompartment;GO:0005622//intracellular;GO:0043227//membrane-bounded organelle;GO:0055035//plastid thylakoid membrane;GO:0031976//plastid thylakoid;GO:0043231//intracellular membrane-bounded organelle;GO:0005737//cytoplasm;GO:0009535//chloroplast thylakoid membrane;GO:0…	molecular_function;cellular_component	[C]intracellular;cellular anatomical entity;[F]catalytic activity;binding;	-1.23383
Pop_A02G005067	[P]GO:0009691//cytokinin biosynthetic process;GO:1901564//organonitrogen compound metabolic process;GO:0010817//regulation of hormone levels;GO:0042446//hormone biosynthetic process;GO:0065007//biological regulation;GO:0034754//cellular hormone metabolic process;GO:0009987//cellular process;GO:0006725//cellular aromatic compound metabolic process;GO:0065008//regulation of biological quality;GO:00…	cellular_component;biological_process;molecular_function	[C]intracellular;cellular anatomical entity;[P]biological regulation;cellular process;metabolic process;[F]catalytic activity;	-1.31593
Pop_A02G005079	[P]GO:0009642//response to light intensity;GO:0009057//macromolecule catabolic process;GO:0030163//protein catabolic process;GO:0044260//cellular macromolecule metabolic process;GO:0009987//cellular process;GO:0006996//organelle organization;GO:0008152//metabolic process;GO:0044237//cellular metabolic process;GO:0044248//cellular catabolic process;GO:1901575//organic substance catabolic process;G…	biological_process;cellular_component;molecular_function	[C]cellular anatomical entity;intracellular;[P]metabolic process;biological regulation;cellular process;response to stimulus;[F]binding;catalytic activity;	-0.562708
Pop_A02G005113	[C]GO:0016020//membrane;GO:0016021//integral component of membrane;GO:0110165//cellular anatomical entity;GO:0031224//intrinsic component of membrane;	cellular_component	[C]cellular anatomical entity;	-0.760938
Pop_A02G005148	[C]GO:0016020//membrane;GO:0110165//cellular anatomical entity;GO:0016021//integral component of membrane;GO:0031224//intrinsic component of membrane;[F]GO:0005215//transporter activity;GO:0022857//transmembrane transporter activity;	cellular_component;molecular_function	[C]cellular anatomical entity;[F]transporter activity;	1.1539
Pop_A02G005150	[P]GO:0050789//regulation of biological process;GO:0006351//transcription, DNA-templated;GO:0006357//regulation of transcription by RNA polymerase II;GO:0006366//transcription by RNA polymerase II;GO:0060260//regulation of transcription initiation from RNA polymerase II promoter;GO:0044238//primary metabolic process;GO:0032786//positive regulation of DNA-templated transcription, elongation;GO:005…	cellular_component;biological_process	[C]protein-containing complex;intracellular;cellular anatomical entity;[P]biological regulation;cellular process;metabolic process;	1.94999
Pop_A02G005157	[P]GO:0007275//multicellular organism development;GO:0009893//positive regulation of metabolic process;GO:0032502//developmental process;GO:0048444//floral organ morphogenesis;GO:0045893//positive regulation of transcription, DNA-templated;GO:0051252//regulation of RNA metabolic process;GO:0048731//system development;GO:0051254//positive regulation of RNA metabolic process;GO:0048518//positive re…	cellular_component;biological_process;molecular_function	[C]intracellular;cellular anatomical entity;[P]reproductive process;multicellular organismal process;biological regulation;developmental process;reproduction;[F]binding;transcription regulator activity;	-0.896979
Pop_A02G005163	[F]GO:0097159//organic cyclic compound binding;GO:1901363//heterocyclic compound binding;GO:0005488//binding;GO:0003677//DNA binding;GO:0003676//nucleic acid binding;	molecular_function	[F]binding;	1.28822
Pop_A02G005384	[P]GO:0006996//organelle organization;GO:0048609//multicellular organismal reproductive process;GO:0007142//male meiosis II;GO:0048232//male gamete generation;GO:0051704//multi-organism process;GO:0032501//multicellular organismal process;GO:0007049//cell cycle;GO:0071840//cellular component organization or biogenesis;GO:0000280//nuclear division;GO:0061983//meiosis II cell cycle process;GO:00224…	biological_process	[P]multi-organism process;reproductive process;multicellular organismal process;reproduction;cellular process;	1.83798
Pop_A02G005398	[P]GO:0009987//cellular process;GO:0008152//metabolic process;GO:0044237//cellular metabolic process;GO:0015979//photosynthesis;[C]GO:0098796//membrane protein complex;GO:0110165//cellular anatomical entity;GO:0016020//membrane;GO:0034357//photosynthetic membrane;GO:1990204//oxidoreductase complex;GO:0009523//photosystem II;GO:0009654//photosystem II oxygen evolving complex;GO:0032991//protein-co…	biological_process;molecular_function;cellular_component	[C]protein-containing complex;cellular anatomical entity;intracellular;[P]cellular process;metabolic process;[F]binding;	-0.782784
Pop_A02G005432	[P]GO:0044238//primary metabolic process;GO:0006629//lipid metabolic process;GO:0009056//catabolic process;GO:1901575//organic substance catabolic process;GO:0008152//metabolic process;GO:0016042//lipid catabolic process;GO:0071704//organic substance metabolic process;[F]GO:0003824//catalytic activity;GO:0016787//hydrolase activity;	biological_process;molecular_function	[P]metabolic process;[F]catalytic activity;	2.62513
Pop_A02G005479	[C]GO:0016020//membrane;GO:0043231//intracellular membrane-bounded organelle;GO:0009507//chloroplast;GO:0009536//plastid;GO:0005737//cytoplasm;GO:0055035//plastid thylakoid membrane;GO:0043226//organelle;GO:0042651//thylakoid membrane;GO:0110165//cellular anatomical entity;GO:0031976//plastid thylakoid;GO:0009579//thylakoid;GO:0009534//chloroplast thylakoid;GO:0043227//membrane-bounded organelle;…	cellular_component	[C]intracellular;cellular anatomical entity;	-0.738868
Pop_A02G005496	[F]GO:0003824//catalytic activity;GO:0016740//transferase activity;GO:0008483//transaminase activity;GO:0016769//transferase activity, transferring nitrogenous groups;	molecular_function	[F]catalytic activity;	1.5418
Pop_A02G005513	[C]GO:0005737//cytoplasm;GO:0009570//chloroplast stroma;GO:0043227//membrane-bounded organelle;GO:0005622//intracellular;GO:0009507//chloroplast;GO:0009532//plastid stroma;GO:0110165//cellular anatomical entity;GO:0043229//intracellular organelle;GO:0009536//plastid;GO:0010287//plastoglobule;GO:0043231//intracellular membrane-bounded organelle;GO:0043226//organelle;[F]GO:0140096//catalytic activi…	cellular_component;molecular_function	[C]cellular anatomical entity;intracellular;[F]catalytic activity;binding;	-0.999505
Pop_A02G005576	[P]GO:1901566//organonitrogen compound biosynthetic process;GO:0033013//tetrapyrrole metabolic process;GO:0044249//cellular biosynthetic process;GO:0009987//cellular process;GO:0019438//aromatic compound biosynthetic process;GO:0046483//heterocycle metabolic process;GO:0044237//cellular metabolic process;GO:0006725//cellular aromatic compound metabolic process;GO:0046501//protoporphyrinogen IX me…	molecular_function;biological_process	[P]metabolic process;cellular process;[F]binding;catalytic activity;	-0.96759
Pop_A02G012110	[P]GO:0050789//regulation of biological process;GO:2000026//regulation of multicellular organismal development;GO:1902183//regulation of shoot apical meristem development;GO:0032502//developmental process;GO:0009987//cellular process;GO:2000024//regulation of leaf development;GO:0010158//abaxial cell fate specification;GO:0022414//reproductive process;GO:0010154//fruit development;GO:0003002//reg…	cellular_component;biological_process	[C]cellular anatomical entity;intracellular;[P]reproduction;multicellular organismal process;cellular process;biological regulation;reproductive process;developmental process;	0.762548
Pop_A02G012337	[P]GO:0010020//chloroplast fission;GO:0043572//plastid fission;GO:0009987//cellular process;GO:0009658//chloroplast organization;GO:0048285//organelle fission;GO:0016043//cellular component organization;GO:0006996//organelle organization;GO:0009657//plastid organization;GO:0071840//cellular component organization or biogenesis;	biological_process	[P]cellular process;	-1.03437
Pop_A02G012352	[C]GO:0043227//membrane-bounded organelle;GO:0043229//intracellular organelle;GO:0032991//protein-containing complex;GO:0005634//nucleus;GO:0005622//intracellular;GO:0043228//non-membrane-bounded organelle;GO:0000786//nucleosome;GO:0110165//cellular anatomical entity;GO:0043232//intracellular non-membrane-bounded organelle;GO:0043226//organelle;GO:0044815//DNA packaging complex;GO:0000785//chroma…	cellular_component;molecular_function	[C]cellular anatomical entity;protein-containing complex;intracellular;[F]binding;	-0.936896
Pop_A02G012359	[C]GO:0110165//cellular anatomical entity;GO:0043226//organelle;GO:0009507//chloroplast;GO:0005622//intracellular;GO:0043231//intracellular membrane-bounded organelle;GO:0005737//cytoplasm;GO:0009536//plastid;GO:0043227//membrane-bounded organelle;GO:0043229//intracellular organelle;[F]GO:0016787//hydrolase activity;GO:0016818//hydrolase activity, acting on acid anhydrides, in phosphorus-containi…	cellular_component;molecular_function	[C]intracellular;cellular anatomical entity;[F]catalytic activity;binding;	1.3036
Pop_A02G012411	[C]GO:0016020//membrane;GO:0110165//cellular anatomical entity;GO:0016021//integral component of membrane;GO:0031224//intrinsic component of membrane;[F]GO:0043167//ion binding;GO:0004497//monooxygenase activity;GO:0016709//oxidoreductase activity, acting on paired donors, with incorporation or reduction of molecular oxygen, NAD(P)H as one donor, and incorporation of one atom of oxygen;GO:0016705…	cellular_component;molecular_function	[C]cellular anatomical entity;[F]binding;catalytic activity;	2.1527
Pop_A02G012464	[C]GO:0110165//cellular anatomical entity;GO:0009579//thylakoid;GO:0005622//intracellular;	cellular_component	[C]intracellular;cellular anatomical entity;	-0.97281
Pop_A02G012468	[C]GO:0043229//intracellular organelle;GO:0005622//intracellular;GO:0043227//membrane-bounded organelle;GO:0043226//organelle;GO:0110165//cellular anatomical entity;GO:0043231//intracellular membrane-bounded organelle;GO:0005634//nucleus;[F]GO:0005488//binding;GO:1901363//heterocyclic compound binding;GO:0003676//nucleic acid binding;GO:0003677//DNA binding;GO:0097159//organic cyclic compound bin…	cellular_component;molecular_function	[C]cellular anatomical entity;intracellular;[F]binding;	-0.604935
Pop_A02G012496	[C]GO:0110165//cellular anatomical entity;GO:0016021//integral component of membrane;GO:0031224//intrinsic component of membrane;GO:0016020//membrane;	cellular_component	[C]cellular anatomical entity;	-0.797252
Pop_A02G012553	[P]GO:0019538//protein metabolic process;GO:0044237//cellular metabolic process;GO:0009416//response to light stimulus;GO:0008152//metabolic process;GO:0006807//nitrogen compound metabolic process;GO:0006091//generation of precursor metabolites and energy;GO:0015979//photosynthesis;GO:0036211//protein modification process;GO:0044238//primary metabolic process;GO:0006464//cellular protein modifica…	cellular_component;biological_process;molecular_function	[C]protein-containing complex;intracellular;cellular anatomical entity;[P]metabolic process;response to stimulus;cellular process;[F]binding;	-1.72596
Pop_A02G012577	[P]GO:0044085//cellular component biogenesis;GO:0022607//cellular component assembly;GO:0071840//cellular component organization or biogenesis;GO:0016043//cellular component organization;GO:0008152//metabolic process;GO:0043170//macromolecule metabolic process;GO:0019538//protein metabolic process;GO:0044237//cellular metabolic process;GO:0031163//metallo-sulfur cluster assembly;GO:0051604//prote…	biological_process;molecular_function	[P]metabolic process;cellular process;[F]binding;	-0.805568
Pop_A02G012640	[P]GO:0019725//cellular homeostasis;GO:0042592//homeostatic process;GO:0065008//regulation of biological quality;GO:0050794//regulation of cellular process;GO:0065007//biological regulation;GO:0045454//cell redox homeostasis;GO:0009987//cellular process;GO:0050789//regulation of biological process;[C]GO:0043227//membrane-bounded organelle;GO:0005622//intracellular;GO:0043226//organelle;GO:0043229…	biological_process;cellular_component;molecular_function	[C]intracellular;cellular anatomical entity;[P]biological regulation;cellular process;[F]catalytic activity;	0.58535
Pop_A02G012643	[P]GO:0046148//pigment biosynthetic process;GO:0009112//nucleobase metabolic process;GO:0042440//pigment metabolic process;GO:0009168//purine ribonucleoside monophosphate biosynthetic process;GO:0006163//purine nucleotide metabolic process;GO:0009058//biosynthetic process;GO:0019438//aromatic compound biosynthetic process;GO:1901576//organic substance biosynthetic process;GO:0046083//adenine meta…	molecular_function;biological_process;cellular_component	[C]intracellular;cellular anatomical entity;[P]metabolic process;cellular process;[F]catalytic activity;	1.06472
Pop_A02G012648	[P]GO:0033993//response to lipid;GO:1901701//cellular response to oxygen-containing compound;GO:0010026//trichome differentiation;GO:0071370//cellular response to gibberellin stimulus;GO:0051716//cellular response to stimulus;GO:0009725//response to hormone;GO:0050896//response to stimulus;GO:0007165//signal transduction;GO:0030154//cell differentiation;GO:0070887//cellular response to chemical s…	cellular_component;biological_process;molecular_function	[C]cellular anatomical entity;intracellular;[P]biological regulation;response to stimulus;cellular process;signaling;developmental process;[F]transcription regulator activity;binding;	1.02888
Pop_A02G023872	[C]GO:0110165//cellular anatomical entity;GO:0031224//intrinsic component of membrane;GO:0016020//membrane;GO:0016021//integral component of membrane;[F]GO:0008237//metallopeptidase activity;GO:0008233//peptidase activity;GO:0003824//catalytic activity;GO:0004222//metalloendopeptidase activity;GO:0004175//endopeptidase activity;GO:0140096//catalytic activity, acting on a protein;GO:0070011//pepti…	molecular_function;cellular_component	[C]cellular anatomical entity;[F]catalytic activity;	-0.965653
Pop_A02G023890	[P]GO:0009832//plant-type cell wall biogenesis;GO:0006073//cellular glucan metabolic process;GO:0044262//cellular carbohydrate metabolic process;GO:0034637//cellular carbohydrate biosynthetic process;GO:0005976//polysaccharide metabolic process;GO:0071840//cellular component organization or biogenesis;GO:0008152//metabolic process;GO:0044264//cellular polysaccharide metabolic process;GO:0009987//…	cellular_component;molecular_function;biological_process	[C]cellular anatomical entity;intracellular;[P]cellular process;metabolic process;[F]catalytic activity;	1.77888
Pop_A02G023912	[P]GO:0008152//metabolic process;GO:0071704//organic substance metabolic process;GO:0044238//primary metabolic process;GO:0005975//carbohydrate metabolic process;[C]GO:0046658//anchored component of plasma membrane;GO:0110165//cellular anatomical entity;GO:0031224//intrinsic component of membrane;GO:0071944//cell periphery;GO:0005886//plasma membrane;GO:0031226//intrinsic component of plasma memb…	cellular_component;molecular_function;biological_process	[C]cellular anatomical entity;[P]metabolic process;[F]catalytic activity;	1.24105
Pop_A02G023930	[F]GO:0016787//hydrolase activity;GO:0016788//hydrolase activity, acting on ester bonds;GO:0003824//catalytic activity;	molecular_function	[F]catalytic activity;	-1.5991
Pop_A02G023964	[P]GO:0044260//cellular macromolecule metabolic process;GO:0043170//macromolecule metabolic process;GO:0044249//cellular biosynthetic process;GO:0044238//primary metabolic process;GO:0009987//cellular process;GO:0090304//nucleic acid metabolic process;GO:0009058//biosynthetic process;GO:0006807//nitrogen compound metabolic process;GO:0044237//cellular metabolic process;GO:0034654//nucleobase-cont…	molecular_function;biological_process	[P]metabolic process;cellular process;[F]catalytic activity;binding;	1.21813
Pop_A02G023975	[P]GO:0018298//protein-chromophore linkage;GO:0006807//nitrogen compound metabolic process;GO:0006464//cellular protein modification process;GO:0009987//cellular process;GO:0009628//response to abiotic stimulus;GO:0006091//generation of precursor metabolites and energy;GO:0009416//response to light stimulus;GO:0019684//photosynthesis, light reaction;GO:0009768//photosynthesis, light harvesting in…	biological_process;cellular_component;molecular_function	[C]protein-containing complex;intracellular;cellular anatomical entity;[P]metabolic process;cellular process;response to stimulus;[F]binding;	-0.981114
Pop_A02G026892	[P]GO:0044265//cellular macromolecule catabolic process;GO:0044248//cellular catabolic process;GO:0044257//cellular protein catabolic process;GO:0044238//primary metabolic process;GO:0051603//proteolysis involved in cellular protein catabolic process;GO:0019538//protein metabolic process;GO:0044237//cellular metabolic process;GO:0043170//macromolecule metabolic process;GO:0030163//protein catabol…	molecular_function;cellular_component;biological_process	[C]cellular anatomical entity;intracellular;[P]metabolic process;cellular process;[F]catalytic activity;	1.63514
Pop_A02G026909	[P]GO:0008152//metabolic process;GO:0005975//carbohydrate metabolic process;GO:0044281//small molecule metabolic process;GO:0071704//organic substance metabolic process;GO:0044238//primary metabolic process;GO:0005996//monosaccharide metabolic process;GO:0019318//hexose metabolic process;GO:0006006//glucose metabolic process;[F]GO:0016620//oxidoreductase activity, acting on the aldehyde or oxo gr…	biological_process;molecular_function	[P]metabolic process;[F]catalytic activity;binding;	-2.07075
Pop_A02G031317	[P]GO:0005996//monosaccharide metabolic process;GO:0006006//glucose metabolic process;GO:0044281//small molecule metabolic process;GO:0008152//metabolic process;GO:0071704//organic substance metabolic process;GO:0044238//primary metabolic process;GO:0019318//hexose metabolic process;GO:0005975//carbohydrate metabolic process;[F]GO:0016491//oxidoreductase activity;GO:1901265//nucleoside phosphate …	biological_process;molecular_function	[P]metabolic process;[F]binding;catalytic activity;	-0.832511
Pop_A02G031354	[P]GO:0043603//cellular amide metabolic process;GO:0008152//metabolic process;GO:0032543//mitochondrial translation;GO:0006412//translation;GO:0034645//cellular macromolecule biosynthetic process;GO:0070125//mitochondrial translational elongation;GO:0010467//gene expression;GO:0009987//cellular process;GO:0019538//protein metabolic process;GO:0140053//mitochondrial gene expression;GO:0044238//pri…	biological_process;cellular_component;molecular_function	[C]cellular anatomical entity;intracellular;[P]cellular process;metabolic process;[F]translation regulator activity;binding;catalytic activity;	1.0569
Pop_A02G031355	[P]GO:0045930//negative regulation of mitotic cell cycle;GO:0007049//cell cycle;GO:0007346//regulation of mitotic cell cycle;GO:1903047//mitotic cell cycle process;GO:0000075//cell cycle checkpoint;GO:0050794//regulation of cellular process;GO:0050789//regulation of biological process;GO:0022402//cell cycle process;GO:0045786//negative regulation of cell cycle;GO:0048523//negative regulation of c…	biological_process;cellular_component;molecular_function	[C]intracellular;cellular anatomical entity;[P]cellular process;biological regulation;[F]binding;catalytic activity;	1.81871
Pop_A02G031365	[C]GO:0016020//membrane;GO:0031224//intrinsic component of membrane;GO:0016021//integral component of membrane;GO:0110165//cellular anatomical entity;	cellular_component	[C]cellular anatomical entity;	-1.46757
Pop_A02G032941	[P]GO:0044237//cellular metabolic process;GO:0009987//cellular process;GO:0008152//metabolic process;GO:0015979//photosynthesis;[C]GO:0110165//cellular anatomical entity;GO:0016020//membrane;GO:0009538//photosystem I reaction center;GO:0009522//photosystem I;GO:0005622//intracellular;GO:0034357//photosynthetic membrane;GO:0009579//thylakoid;GO:0009521//photosystem;GO:0032991//protein-containing c…	biological_process;cellular_component	[C]protein-containing complex;intracellular;cellular anatomical entity;[P]metabolic process;cellular process;	-0.883851
Pop_A02G032956	[P]GO:0051252//regulation of RNA metabolic process;GO:0010605//negative regulation of macromolecule metabolic process;GO:2000113//negative regulation of cellular macromolecule biosynthetic process;GO:1902679//negative regulation of RNA biosynthetic process;GO:0045892//negative regulation of transcription, DNA-templated;GO:2001141//regulation of RNA biosynthetic process;GO:2000112//regulation of c…	biological_process	[P]biological regulation;	1.90699
Pop_A02G032968	[P]GO:0051017//actin filament bundle assembly;GO:0030029//actin filament-based process;GO:0061572//actin filament bundle organization;GO:0022607//cellular component assembly;GO:0097435//supramolecular fiber organization;GO:0007010//cytoskeleton organization;GO:0016043//cellular component organization;GO:0009987//cellular process;GO:0030036//actin cytoskeleton organization;GO:0044085//cellular com…	molecular_function;biological_process	[P]cellular process;[F]binding;	0.889128
Pop_A02G033037	[P]GO:0006281//DNA repair;GO:0044260//cellular macromolecule metabolic process;GO:0006974//cellular response to DNA damage stimulus;GO:0051716//cellular response to stimulus;GO:0033554//cellular response to stress;GO:0043170//macromolecule metabolic process;GO:0046483//heterocycle metabolic process;GO:0044238//primary metabolic process;GO:0006725//cellular aromatic compound metabolic process;GO:0…	cellular_component;biological_process;molecular_function	[C]intracellular;cellular anatomical entity;[P]response to stimulus;cellular process;metabolic process;[F]molecular function regulator;binding;	1.38911
Pop_A02G033071	[P]GO:0008152//metabolic process;GO:0009987//cellular process;GO:0015979//photosynthesis;GO:0044237//cellular metabolic process;[C]GO:0043229//intracellular organelle;GO:0110165//cellular anatomical entity;GO:0098796//membrane protein complex;GO:0009579//thylakoid;GO:0031984//organelle subcompartment;GO:0009536//plastid;GO:0009521//photosystem;GO:0043227//membrane-bounded organelle;GO:0032991//pr…	biological_process;cellular_component	[C]protein-containing complex;intracellular;cellular anatomical entity;[P]metabolic process;cellular process;	-0.618594
Pop_A02G065254	[C]GO:0110165//cellular anatomical entity;GO:0016021//integral component of membrane;GO:0005886//plasma membrane;GO:0071944//cell periphery;GO:0031224//intrinsic component of membrane;GO:0016020//membrane;[F]GO:0022857//transmembrane transporter activity;GO:0005215//transporter activity;	cellular_component;molecular_function	[C]cellular anatomical entity;[F]transporter activity;	-2.33403
Pop_A02G065281	[P]GO:0045893//positive regulation of transcription, DNA-templated;GO:0006334//nucleosome assembly;GO:0071840//cellular component organization or biogenesis;GO:0060255//regulation of macromolecule metabolic process;GO:0044085//cellular component biogenesis;GO:0031324//negative regulation of cellular metabolic process;GO:0065007//biological regulation;GO:1902680//positive regulation of RNA biosynt…	biological_process;cellular_component;molecular_function	[C]protein-containing complex;intracellular;cellular anatomical entity;[P]biological regulation;cellular process;[F]binding;	1.21085
Pop_A02G065313	[P]GO:0019222//regulation of metabolic process;GO:0031326//regulation of cellular biosynthetic process;GO:0006325//chromatin organization;GO:0006996//organelle organization;GO:2001141//regulation of RNA biosynthetic process;GO:0080090//regulation of primary metabolic process;GO:0051252//regulation of RNA metabolic process;GO:0016043//cellular component organization;GO:0034401//chromatin organizat…	cellular_component;biological_process;molecular_function	[C]protein-containing complex;intracellular;cellular anatomical entity;[P]cellular process;biological regulation;[F]binding;	1.82157
Pop_A02G065315	[P]GO:0051510//regulation of unidimensional cell growth;GO:0065007//biological regulation;GO:0050789//regulation of biological process;GO:0022603//regulation of anatomical structure morphogenesis;GO:0022604//regulation of cell morphogenesis;GO:0040008//regulation of growth;GO:0001558//regulation of cell growth;GO:0050794//regulation of cellular process;GO:0051128//regulation of cellular component…	biological_process	[P]biological regulation;	1.60751
Pop_A02G065434	[F]GO:0017076//purine nucleotide binding;GO:0004672//protein kinase activity;GO:0032559//adenyl ribonucleotide binding;GO:0043167//ion binding;GO:0032555//purine ribonucleotide binding;GO:0016740//transferase activity;GO:1901265//nucleoside phosphate binding;GO:0140096//catalytic activity, acting on a protein;GO:0005524//ATP binding;GO:0016772//transferase activity, transferring phosphorus-contai…	molecular_function	[F]catalytic activity;binding;	1.10186
Pop_A02G065500	[F]GO:0016773//phosphotransferase activity, alcohol group as acceptor;GO:0016772//transferase activity, transferring phosphorus-containing groups;GO:1901363//heterocyclic compound binding;GO:1901265//nucleoside phosphate binding;GO:0032559//adenyl ribonucleotide binding;GO:0005524//ATP binding;GO:0140096//catalytic activity, acting on a protein;GO:0035639//purine ribonucleoside triphosphate bindi…	molecular_function	[F]catalytic activity;binding;	-0.61012
Pop_A02G065560	[C]GO:0110165//cellular anatomical entity;GO:0005886//plasma membrane;GO:0016020//membrane;GO:0016021//integral component of membrane;GO:0071944//cell periphery;GO:0031224//intrinsic component of membrane;[F]GO:0043168//anion binding;GO:0003824//catalytic activity;GO:0016740//transferase activity;GO:0004674//protein serine/threonine kinase activity;GO:0016773//phosphotransferase activity, alcohol…	cellular_component;molecular_function	[C]cellular anatomical entity;[F]catalytic activity;binding;	-1.19591
Pop_A02G065579	[P]GO:0008152//metabolic process;GO:0044237//cellular metabolic process;GO:0015979//photosynthesis;GO:0009987//cellular process;[C]GO:0098796//membrane protein complex;GO:0009534//chloroplast thylakoid;GO:0016020//membrane;GO:0110165//cellular anatomical entity;GO:0043227//membrane-bounded organelle;GO:0034357//photosynthetic membrane;GO:0009654//photosystem II oxygen evolving complex;GO:0019898/…	molecular_function;cellular_component;biological_process	[C]intracellular;protein-containing complex;cellular anatomical entity;[P]cellular process;metabolic process;[F]binding;	-0.809442
Pop_A02G065592	[P]GO:0071704//organic substance metabolic process;GO:0044281//small molecule metabolic process;GO:0065008//regulation of biological quality;GO:0018904//ether metabolic process;GO:0008152//metabolic process;GO:0045454//cell redox homeostasis;GO:0019725//cellular homeostasis;GO:0050794//regulation of cellular process;GO:0050789//regulation of biological process;GO:0009987//cellular process;GO:0065…	biological_process;cellular_component;molecular_function	[C]cellular anatomical entity;intracellular;[P]biological regulation;metabolic process;cellular process;[F]catalytic activity;	-1.06429
Pop_A02G065668	[P]GO:0016310//phosphorylation;GO:1901564//organonitrogen compound metabolic process;GO:0071704//organic substance metabolic process;GO:0019220//regulation of phosphate metabolic process;GO:0043170//macromolecule metabolic process;GO:0006468//protein phosphorylation;GO:0000278//mitotic cell cycle;GO:0006807//nitrogen compound metabolic process;GO:0036211//protein modification process;GO:0001932//…	biological_process;cellular_component;molecular_function	[C]intracellular;protein-containing complex;cellular anatomical entity;[P]metabolic process;biological regulation;cellular process;[F]molecular function regulator;binding;	1.41812
Pop_A02G066093	[P]GO:0051338//regulation of transferase activity;GO:0043549//regulation of kinase activity;GO:0044267//cellular protein metabolic process;GO:0019222//regulation of metabolic process;GO:0031323//regulation of cellular metabolic process;GO:0000278//mitotic cell cycle;GO:0019538//protein metabolic process;GO:0051174//regulation of phosphorus metabolic process;GO:0060255//regulation of macromolecule…	molecular_function;biological_process;cellular_component	[C]protein-containing complex;cellular anatomical entity;intracellular;[P]biological regulation;metabolic process;cellular process;[F]molecular function regulator;binding;	1.49244
Pop_A02G066104	[C]GO:0043227//membrane-bounded organelle;GO:0005622//intracellular;GO:0110165//cellular anatomical entity;GO:0005634//nucleus;GO:0043231//intracellular membrane-bounded organelle;GO:0043229//intracellular organelle;GO:0043226//organelle;[F]GO:0003677//DNA binding;GO:0005488//binding;GO:0097159//organic cyclic compound binding;GO:0003676//nucleic acid binding;GO:1901363//heterocyclic compound bin…	cellular_component;molecular_function	[C]cellular anatomical entity;intracellular;[F]binding;	0.855488
Pop_A02G066126	[F]GO:0017171//serine hydrolase activity;GO:0008236//serine-type peptidase activity;GO:0140096//catalytic activity, acting on a protein;GO:0008233//peptidase activity;GO:0070011//peptidase activity, acting on L-amino acid peptides;GO:0003824//catalytic activity;GO:0004252//serine-type endopeptidase activity;GO:0016787//hydrolase activity;GO:0016825//hydrolase activity, acting on acid phosphorus-n…	molecular_function	[F]catalytic activity;	-1.18157
Pop_A02G066140	[P]GO:0023052//signaling;GO:0050794//regulation of cellular process;GO:0043412//macromolecule modification;GO:0050896//response to stimulus;GO:0051716//cellular response to stimulus;GO:0019538//protein metabolic process;GO:0050789//regulation of biological process;GO:0009987//cellular process;GO:0044260//cellular macromolecule metabolic process;GO:0007154//cell communication;GO:0008152//metabolic…	molecular_function;biological_process	[P]response to stimulus;cellular process;biological regulation;metabolic process;signaling;[F]catalytic activity;binding;	-1.29722
Pop_A02G066146	[C]GO:0005737//cytoplasm;GO:0043226//organelle;GO:0043231//intracellular membrane-bounded organelle;GO:0005622//intracellular;GO:0043229//intracellular organelle;GO:0043227//membrane-bounded organelle;GO:0110165//cellular anatomical entity;GO:0005634//nucleus;GO:0009507//chloroplast;GO:0009536//plastid;	cellular_component	[C]cellular anatomical entity;intracellular;	1.50269
Pop_A02G066156	[F]GO:0004722//protein serine/threonine phosphatase activity;GO:0140096//catalytic activity, acting on a protein;GO:0004724//magnesium-dependent protein serine/threonine phosphatase activity;GO:0016787//hydrolase activity;GO:0003824//catalytic activity;GO:0016791//phosphatase activity;GO:0042578//phosphoric ester hydrolase activity;GO:0016788//hydrolase activity, acting on ester bonds;GO:0004721/…	molecular_function	[F]catalytic activity;	-1.92986
Pop_A02G066312	[C]GO:0110165//cellular anatomical entity;GO:0005634//nucleus;GO:0043226//organelle;GO:0043231//intracellular membrane-bounded organelle;GO:0005622//intracellular;GO:0043229//intracellular organelle;GO:0043227//membrane-bounded organelle;[F]GO:0005488//binding;GO:0003676//nucleic acid binding;GO:0097159//organic cyclic compound binding;GO:0043169//cation binding;GO:0003677//DNA binding;GO:0046872…	molecular_function;cellular_component	[C]intracellular;cellular anatomical entity;[F]binding;	2.5673
Pop_A02G066335	[P]GO:0007049//cell cycle;GO:0000278//mitotic cell cycle;GO:0007017//microtubule-based process;GO:0000226//microtubule cytoskeleton organization;GO:0016043//cellular component organization;GO:0006996//organelle organization;GO:0009987//cellular process;GO:0071840//cellular component organization or biogenesis;GO:0007010//cytoskeleton organization;[C]GO:0043229//intracellular organelle;GO:0005856/…	molecular_function;cellular_component;biological_process	[C]intracellular;cellular anatomical entity;[P]cellular process;[F]binding;catalytic activity;structural molecule activity;	1.00266
Pop_A02G066371	[C]GO:0043226//organelle;GO:0043227//membrane-bounded organelle;GO:0043231//intracellular membrane-bounded organelle;GO:0005634//nucleus;GO:0110165//cellular anatomical entity;GO:0043229//intracellular organelle;GO:0005622//intracellular;[F]GO:0140110//transcription regulator activity;GO:1901363//heterocyclic compound binding;GO:0005488//binding;GO:0003700//DNA-binding transcription factor activi…	molecular_function;cellular_component	[C]intracellular;cellular anatomical entity;[F]binding;transcription regulator activity;	1.8078
Pop_A02G086825	[C]GO:0031224//intrinsic component of membrane;GO:0016020//membrane;GO:0016021//integral component of membrane;GO:0110165//cellular anatomical entity;	cellular_component	[C]cellular anatomical entity;	1.46455
Pop_A02G088604	[P]GO:0032259//methylation;GO:0008152//metabolic process;[C]GO:0031984//organelle subcompartment;GO:0098791//Golgi apparatus subcompartment;GO:0043227//membrane-bounded organelle;GO:0016020//membrane;GO:0043229//intracellular organelle;GO:0005802//trans-Golgi network;GO:0016021//integral component of membrane;GO:0005622//intracellular;GO:0005737//cytoplasm;GO:0031224//intrinsic component of membr…	biological_process;cellular_component;molecular_function	[C]cellular anatomical entity;intracellular;[P]metabolic process;[F]catalytic activity;	-0.963642
Pop_A02G088639	[C]GO:0071944//cell periphery;GO:0031225//anchored component of membrane;GO:0016020//membrane;GO:0016021//integral component of membrane;GO:0031224//intrinsic component of membrane;GO:0005886//plasma membrane;GO:0046658//anchored component of plasma membrane;GO:0110165//cellular anatomical entity;GO:0031226//intrinsic component of plasma membrane;[F]GO:0003824//catalytic activity;GO:0009055//elec…	cellular_component;molecular_function	[C]cellular anatomical entity;[F]catalytic activity;	1.32458
Pop_A02G088657	[F]GO:0005488//binding;GO:0097159//organic cyclic compound binding;GO:0003677//DNA binding;GO:1901363//heterocyclic compound binding;GO:0003676//nucleic acid binding;	molecular_function	[F]binding;	1.3493
Pop_A02G088722	[P]GO:0033046//negative regulation of sister chromatid segregation;GO:1901991//negative regulation of mitotic cell cycle phase transition;GO:0010564//regulation of cell cycle process;GO:0033044//regulation of chromosome organization;GO:2000242//negative regulation of reproductive process;GO:1902099//regulation of metaphase/anaphase transition of cell cycle;GO:1901990//regulation of mitotic cell c…	cellular_component;biological_process;molecular_function	[C]cellular anatomical entity;intracellular;[P]reproductive process;biological regulation;localization;metabolic process;cellular process;reproduction;[F]binding;catalytic activity;	1.7755
Pop_A02G088733	[F]GO:0046872//metal ion binding;GO:0043169//cation binding;GO:0005509//calcium ion binding;GO:0005488//binding;GO:0043167//ion binding;	molecular_function	[F]binding;	-1.84368
Pop_A03G013652	[C]GO:0031224//intrinsic component of membrane;GO:0110165//cellular anatomical entity;GO:0016021//integral component of membrane;GO:0016020//membrane;[F]GO:0016301//kinase activity;GO:0097367//carbohydrate derivative binding;GO:0004674//protein serine/threonine kinase activity;GO:1901363//heterocyclic compound binding;GO:0032559//adenyl ribonucleotide binding;GO:0016740//transferase activity;GO:0…	molecular_function;cellular_component	[C]cellular anatomical entity;[F]binding;catalytic activity;	-1.0653
Pop_A03G014585	[F]GO:0003824//catalytic activity;GO:0051537//2 iron, 2 sulfur cluster binding;GO:0010277//chlorophyllide a oxygenase [overall] activity;GO:0051540//metal cluster binding;GO:0016701//oxidoreductase activity, acting on single donors with incorporation of molecular oxygen;GO:0016491//oxidoreductase activity;GO:0004497//monooxygenase activity;GO:0016703//oxidoreductase activity, acting on single don…	molecular_function	[F]binding;catalytic activity;	-0.885894
Pop_A03G014624	[P]GO:0072593//reactive oxygen species metabolic process;GO:0009056//catabolic process;GO:0044237//cellular metabolic process;GO:0006979//response to oxidative stress;GO:0008152//metabolic process;GO:0009987//cellular process;GO:0006950//response to stress;GO:0042743//hydrogen peroxide metabolic process;GO:0050896//response to stimulus;GO:0044248//cellular catabolic process;GO:0042744//hydrogen p…	molecular_function;cellular_component;biological_process	[C]cellular anatomical entity;[P]response to stimulus;cellular process;metabolic process;[F]antioxidant activity;binding;catalytic activity;	0.941179
Pop_A03G014834	[C]GO:0005634//nucleus;GO:0043226//organelle;GO:0043231//intracellular membrane-bounded organelle;GO:0043227//membrane-bounded organelle;GO:0043229//intracellular organelle;GO:0005622//intracellular;GO:0110165//cellular anatomical entity;[F]GO:0003676//nucleic acid binding;GO:0003677//DNA binding;GO:0005488//binding;GO:0097159//organic cyclic compound binding;GO:1901363//heterocyclic compound bin…	molecular_function;cellular_component	[C]intracellular;cellular anatomical entity;[F]binding;	1.44202
Pop_A03G014922	[P]GO:1901575//organic substance catabolic process;GO:0044248//cellular catabolic process;GO:0044237//cellular metabolic process;GO:0030245//cellulose catabolic process;GO:0009056//catabolic process;GO:0044247//cellular polysaccharide catabolic process;GO:0016052//carbohydrate catabolic process;GO:0005975//carbohydrate metabolic process;GO:0044260//cellular macromolecule metabolic process;GO:0051…	biological_process;molecular_function	[P]cellular process;metabolic process;[F]catalytic activity;	1.17789
Pop_A03G014968	[P]GO:0071554//cell wall organization or biogenesis;GO:0016043//cellular component organization;GO:0044238//primary metabolic process;GO:0071704//organic substance metabolic process;GO:0045229//external encapsulating structure organization;GO:0071840//cellular component organization or biogenesis;GO:0008152//metabolic process;GO:0005975//carbohydrate metabolic process;GO:0071555//cell wall organi…	cellular_component;biological_process;molecular_function	[C]cellular anatomical entity;[P]cellular process;metabolic process;[F]catalytic activity;	-0.803803
Pop_A03G019829	[P]GO:0007010//cytoskeleton organization;GO:0009987//cellular process;GO:0071840//cellular component organization or biogenesis;GO:0016043//cellular component organization;GO:0006996//organelle organization;GO:0007017//microtubule-based process;GO:0000226//microtubule cytoskeleton organization;[F]GO:0005488//binding;GO:0008017//microtubule binding;GO:0008092//cytoskeletal protein binding;GO:00156…	biological_process;molecular_function	[P]cellular process;[F]binding;	1.34681
Pop_A03G019831	[P]GO:0006886//intracellular protein transport;GO:0070585//protein localization to mitochondrion;GO:0008104//protein localization;GO:0006810//transport;GO:0006996//organelle organization;GO:0006839//mitochondrial transport;GO:0046907//intracellular transport;GO:0072594//establishment of protein localization to organelle;GO:0015031//protein transport;GO:0051234//establishment of localization;GO:00…	cellular_component;biological_process	[C]cellular anatomical entity;protein-containing complex;intracellular;[P]localization;cellular process;	1.5801
Pop_A03G019836	[P]GO:0044743//protein transmembrane import into intracellular organelle;GO:0071705//nitrogen compound transport;GO:0065002//intracellular protein transmembrane transport;GO:0051234//establishment of localization;GO:0071840//cellular component organization or biogenesis;GO:0006457//protein folding;GO:0070585//protein localization to mitochondrion;GO:0008104//protein localization;GO:0045184//estab…	cellular_component;molecular_function;biological_process	[C]cellular anatomical entity;intracellular;[P]cellular process;localization;[F]binding;	1.42315
Pop_A03G019869	[P]GO:0006520//cellular amino acid metabolic process;GO:1901576//organic substance biosynthetic process;GO:0044249//cellular biosynthetic process;GO:0016053//organic acid biosynthetic process;GO:0044283//small molecule biosynthetic process;GO:1901564//organonitrogen compound metabolic process;GO:0019752//carboxylic acid metabolic process;GO:0006082//organic acid metabolic process;GO:0009082//bran…	biological_process;cellular_component;molecular_function	[C]cellular anatomical entity;intracellular;[P]metabolic process;cellular process;[F]catalytic activity;	0.861836
Pop_A03G019870	[P]GO:0008152//metabolic process;GO:0009058//biosynthetic process;[F]GO:0016747//transferase activity, transferring acyl groups other than amino-acyl groups;GO:0016740//transferase activity;GO:0003824//catalytic activity;GO:0016746//transferase activity, transferring acyl groups;	biological_process;molecular_function	[P]metabolic process;[F]catalytic activity;	2.02322
Pop_A03G019887	[P]GO:0010089//xylem development;GO:0048856//anatomical structure development;GO:0010087//phloem or xylem histogenesis;GO:0009888//tissue development;GO:0032502//developmental process;[C]GO:0005576//extracellular region;GO:0048046//apoplast;GO:0110165//cellular anatomical entity;[F]GO:0005488//binding;GO:0033612//receptor serine/threonine kinase binding;GO:0005515//protein binding;GO:0005102//sig…	molecular_function;cellular_component;biological_process	[C]cellular anatomical entity;[P]developmental process;[F]binding;	1.97735
Pop_A03G020062	[P]GO:0065008//regulation of biological quality;GO:0061635//regulation of protein complex stability;GO:0065007//biological regulation;[C]GO:0031976//plastid thylakoid;GO:0110165//cellular anatomical entity;GO:0034357//photosynthetic membrane;GO:0043226//organelle;GO:0042651//thylakoid membrane;GO:0016020//membrane;GO:0009534//chloroplast thylakoid;GO:0005622//intracellular;GO:0009535//chloroplast…	cellular_component;biological_process	[C]cellular anatomical entity;intracellular;[P]biological regulation;	-0.96466
Pop_A03G020067	[F]GO:0016740//transferase activity;GO:0016782//transferase activity, transferring sulfur-containing groups;GO:0003824//catalytic activity;GO:0008146//sulfotransferase activity;	molecular_function	[F]catalytic activity;	0.90885
Pop_A03G020093	[P]GO:0006508//proteolysis;GO:0044238//primary metabolic process;GO:0030163//protein catabolic process;GO:0043170//macromolecule metabolic process;GO:0006807//nitrogen compound metabolic process;GO:0019538//protein metabolic process;GO:0071704//organic substance metabolic process;GO:1901564//organonitrogen compound metabolic process;GO:1901565//organonitrogen compound catabolic process;GO:0009056…	molecular_function;biological_process	[P]metabolic process;[F]catalytic activity;	1.09274
Pop_A03G020127	[P]GO:0009209//pyrimidine ribonucleoside triphosphate biosynthetic process;GO:0006753//nucleoside phosphate metabolic process;GO:0043436//oxoacid metabolic process;GO:1901605//alpha-amino acid metabolic process;GO:0019438//aromatic compound biosynthetic process;GO:0072527//pyrimidine-containing compound metabolic process;GO:0019637//organophosphate metabolic process;GO:0019752//carboxylic acid me…	biological_process;molecular_function	[P]metabolic process;cellular process;[F]binding;catalytic activity;	0.761114
Pop_A03G020142	[C]GO:0016021//integral component of membrane;GO:0031224//intrinsic component of membrane;GO:0016020//membrane;GO:0110165//cellular anatomical entity;	cellular_component	[C]cellular anatomical entity;	-0.958648
Pop_A03G020178	[P]GO:0008152//metabolic process;GO:0016567//protein ubiquitination;GO:0044267//cellular protein metabolic process;GO:0010216//maintenance of DNA methylation;GO:0044238//primary metabolic process;GO:1901360//organic cyclic compound metabolic process;GO:0006139//nucleobase-containing compound metabolic process;GO:0043412//macromolecule modification;GO:0006259//DNA metabolic process;GO:0006725//cel…	cellular_component;molecular_function;biological_process	[C]intracellular;cellular anatomical entity;[P]cellular process;metabolic process;[F]binding;catalytic activity;	1.32157
Pop_A03G035514	[P]GO:0007017//microtubule-based process;GO:0009987//cellular process;GO:0007010//cytoskeleton organization;GO:0097435//supramolecular fiber organization;GO:0071840//cellular component organization or biogenesis;GO:0030865//cortical cytoskeleton organization;GO:0031122//cytoplasmic microtubule organization;GO:0043622//cortical microtubule organization;GO:0000226//microtubule cytoskeleton organiza…	biological_process;cellular_component	[C]intracellular;cellular anatomical entity;[P]cellular process;	1.69268
Pop_A03G035563	[C]GO:0031224//intrinsic component of membrane;GO:0110165//cellular anatomical entity;GO:0016020//membrane;GO:0016021//integral component of membrane;	cellular_component	[C]cellular anatomical entity;	1.72516
Pop_A03G035568	[P]GO:0009987//cellular process;GO:0000278//mitotic cell cycle;GO:0071840//cellular component organization or biogenesis;GO:0007049//cell cycle;GO:0006996//organelle organization;GO:0000226//microtubule cytoskeleton organization;GO:0007017//microtubule-based process;GO:0007010//cytoskeleton organization;GO:0016043//cellular component organization;[C]GO:0015630//microtubule cytoskeleton;GO:0043226…	biological_process;molecular_function;cellular_component	[C]intracellular;cellular anatomical entity;[P]cellular process;[F]structural molecule activity;binding;catalytic activity;	1.20146
Pop_A03G049225	[P]GO:0009056//catabolic process;GO:0045229//external encapsulating structure organization;GO:0016043//cellular component organization;GO:0045488//pectin metabolic process;GO:1901575//organic substance catabolic process;GO:0010393//galacturonan metabolic process;GO:0071555//cell wall organization;GO:0005976//polysaccharide metabolic process;GO:0043170//macromolecule metabolic process;GO:0005975//…	biological_process;molecular_function;cellular_component	[C]cellular anatomical entity;[P]metabolic process;cellular process;[F]molecular function regulator;catalytic activity;	-1.73275
Pop_A03G049261	[P]GO:0043412//macromolecule modification;GO:0016070//RNA metabolic process;GO:0016554//cytidine to uridine editing;GO:0016553//base conversion or substitution editing;GO:0008152//metabolic process;GO:0080156//mitochondrial mRNA modification;GO:0006139//nucleobase-containing compound metabolic process;GO:1900864//mitochondrial RNA modification;GO:0043170//macromolecule metabolic process;GO:000095…	biological_process;cellular_component	[C]cellular anatomical entity;intracellular;[P]metabolic process;cellular process;	0.953955
Pop_A03G049321	[P]GO:0010876//lipid localization;GO:0051234//establishment of localization;GO:0006869//lipid transport;GO:0051179//localization;GO:0006810//transport;GO:0071702//organic substance transport;GO:0033036//macromolecule localization;[F]GO:0005488//binding;GO:0008289//lipid binding;	biological_process;molecular_function	[P]localization;[F]binding;	1.16049
Pop_A03G049322	[P]GO:0018298//protein-chromophore linkage;GO:0009416//response to light stimulus;GO:0006464//cellular protein modification process;GO:0036211//protein modification process;GO:0015979//photosynthesis;GO:0044267//cellular protein metabolic process;GO:0006807//nitrogen compound metabolic process;GO:0050896//response to stimulus;GO:0009628//response to abiotic stimulus;GO:0019684//photosynthesis, li…	cellular_component;biological_process;molecular_function	[C]protein-containing complex;intracellular;cellular anatomical entity;[P]response to stimulus;metabolic process;cellular process;[F]binding;	-1.04307
Pop_A03G049335	[P]GO:0065007//biological regulation;GO:0050789//regulation of biological process;GO:0009987//cellular process;GO:0019222//regulation of metabolic process;GO:0010468//regulation of gene expression;GO:0010629//negative regulation of gene expression;GO:0060255//regulation of macromolecule metabolic process;GO:0009892//negative regulation of metabolic process;GO:0010605//negative regulation of macro…	biological_process	[P]cellular process;biological regulation;	-0.835469
Pop_A03G049350	[P]GO:0000003//reproduction;GO:0048285//organelle fission;GO:0007059//chromosome segregation;GO:0051321//meiotic cell cycle;GO:0016043//cellular component organization;GO:0098813//nuclear chromosome segregation;GO:0022414//reproductive process;GO:0071840//cellular component organization or biogenesis;GO:0000280//nuclear division;GO:0022402//cell cycle process;GO:0009987//cellular process;GO:00513…	cellular_component;molecular_function;biological_process	[C]cellular anatomical entity;intracellular;[P]reproductive process;reproduction;cellular process;[F]catalytic activity;	1.56024
Pop_A03G049409	[P]GO:0009059//macromolecule biosynthetic process;GO:0071704//organic substance metabolic process;GO:0071826//ribonucleoprotein complex subunit organization;GO:0009987//cellular process;GO:0044249//cellular biosynthetic process;GO:1901564//organonitrogen compound metabolic process;GO:0043043//peptide biosynthetic process;GO:1901566//organonitrogen compound biosynthetic process;GO:0044237//cellula…	molecular_function;biological_process;cellular_component	[C]protein-containing complex;intracellular;cellular anatomical entity;[P]metabolic process;cellular process;[F]structural molecule activity;binding;	-0.65055
Pop_A03G049414	[P]GO:0042273//ribosomal large subunit biogenesis;GO:0019538//protein metabolic process;GO:0044085//cellular component biogenesis;GO:0042254//ribosome biogenesis;GO:0044238//primary metabolic process;GO:0008152//metabolic process;GO:0043933//protein-containing complex subunit organization;GO:0044267//cellular protein metabolic process;GO:0009987//cellular process;GO:0065003//protein-containing co…	molecular_function;cellular_component;biological_process	[C]intracellular;protein-containing complex;cellular anatomical entity;[P]cellular process;metabolic process;[F]binding;structural molecule activity;	-0.893628
Pop_A03G049750	[C]GO:0005737//cytoplasm;GO:0005622//intracellular;GO:0110165//cellular anatomical entity;	cellular_component	[C]cellular anatomical entity;intracellular;	-0.732801
Pop_A03G049815	[P]GO:0044237//cellular metabolic process;GO:0015979//photosynthesis;GO:0009987//cellular process;GO:0008152//metabolic process;[C]GO:0043227//membrane-bounded organelle;GO:0031984//organelle subcompartment;GO:0043229//intracellular organelle;GO:0016020//membrane;GO:0009535//chloroplast thylakoid membrane;GO:0032991//protein-containing complex;GO:0009579//thylakoid;GO:0034357//photosynthetic memb…	biological_process;cellular_component	[C]intracellular;cellular anatomical entity;protein-containing complex;[P]metabolic process;cellular process;	-0.962254
Pop_A03G049938	[C]GO:0005618//cell wall;GO:0071944//cell periphery;GO:0030312//external encapsulating structure;GO:0005576//extracellular region;GO:0110165//cellular anatomical entity;GO:0048046//apoplast;[F]GO:0030145//manganese ion binding;GO:0043169//cation binding;GO:0046872//metal ion binding;GO:0005488//binding;GO:0043167//ion binding;GO:0045735//nutrient reservoir activity;GO:0046914//transition metal io…	molecular_function;cellular_component	[C]cellular anatomical entity;[F]binding;nutrient reservoir activity;	-0.742754
Pop_A03G049984	[P]GO:0009725//response to hormone;GO:0010033//response to organic substance;GO:0009733//response to auxin;GO:0050896//response to stimulus;GO:0009719//response to endogenous stimulus;GO:0042221//response to chemical;	biological_process	[P]response to stimulus;	1.50149
Pop_A03G049992	[F]GO:0016787//hydrolase activity;GO:0003824//catalytic activity;GO:0016788//hydrolase activity, acting on ester bonds;GO:0016298//lipase activity;	molecular_function	[F]catalytic activity;	1.61018
Pop_A03G050126	[C]GO:0043227//membrane-bounded organelle;GO:0043226//organelle;GO:0009526//plastid envelope;GO:0110165//cellular anatomical entity;GO:0031967//organelle envelope;GO:0009941//chloroplast envelope;GO:0031975//envelope;GO:0005622//intracellular;GO:0043231//intracellular membrane-bounded organelle;GO:0043229//intracellular organelle;GO:0009536//plastid;GO:0009507//chloroplast;GO:0005737//cytoplasm;[…	molecular_function;cellular_component	[C]cellular anatomical entity;intracellular;[F]catalytic activity;binding;	1.46971
Pop_A03G050224	[P]GO:0009057//macromolecule catabolic process;GO:0070646//protein modification by small protein removal;GO:0006807//nitrogen compound metabolic process;GO:0044257//cellular protein catabolic process;GO:0044248//cellular catabolic process;GO:0006508//proteolysis;GO:0044267//cellular protein metabolic process;GO:0071704//organic substance metabolic process;GO:1901575//organic substance catabolic p…	biological_process;molecular_function	[P]metabolic process;cellular process;[F]catalytic activity;	1.09515
Pop_A03G050293	[P]GO:0005975//carbohydrate metabolic process;GO:0044238//primary metabolic process;GO:0071704//organic substance metabolic process;GO:0008152//metabolic process;[F]GO:0016773//phosphotransferase activity, alcohol group as acceptor;GO:0008974//phosphoribulokinase activity;GO:1901363//heterocyclic compound binding;GO:0016301//kinase activity;GO:0043168//anion binding;GO:0097159//organic cyclic com…	biological_process;molecular_function	[P]metabolic process;[F]catalytic activity;binding;	-0.777323
Pop_A03G050295	[C]GO:0016020//membrane;GO:0110165//cellular anatomical entity;GO:0016021//integral component of membrane;GO:0031224//intrinsic component of membrane;[F]GO:0003824//catalytic activity;	molecular_function;cellular_component	[C]cellular anatomical entity;[F]catalytic activity;	-0.742611
Pop_A03G050316	[P]GO:0050794//regulation of cellular process;GO:0051716//cellular response to stimulus;GO:0009987//cellular process;GO:0007165//signal transduction;GO:0065007//biological regulation;GO:0023052//signaling;GO:0035556//intracellular signal transduction;GO:0007154//cell communication;GO:0050789//regulation of biological process;GO:0019222//regulation of metabolic process;GO:0060255//regulation of ma…	cellular_component;biological_process;molecular_function	[C]cellular anatomical entity;intracellular;[P]response to stimulus;cellular process;biological regulation;signaling;[F]binding;catalytic activity;	-0.480674
Pop_A03G050390	[P]GO:0016043//cellular component organization;GO:0071840//cellular component organization or biogenesis;GO:0006996//organelle organization;GO:0009987//cellular process;GO:0051276//chromosome organization;[C]GO:0043229//intracellular organelle;GO:0043227//membrane-bounded organelle;GO:0005634//nucleus;GO:0110165//cellular anatomical entity;GO:0043232//intracellular non-membrane-bounded organelle;…	cellular_component;molecular_function;biological_process	[C]cellular anatomical entity;intracellular;[P]cellular process;[F]binding;	1.53099
Pop_A03G050420	[P]GO:0032870//cellular response to hormone stimulus;GO:0019222//regulation of metabolic process;GO:0051252//regulation of RNA metabolic process;GO:0007154//cell communication;GO:0010033//response to organic substance;GO:0071310//cellular response to organic substance;GO:0009755//hormone-mediated signaling pathway;GO:0050789//regulation of biological process;GO:0009889//regulation of biosynthetic…	biological_process;cellular_component	[C]cellular anatomical entity;intracellular;[P]response to stimulus;biological regulation;signaling;cellular process;	1.82394
Pop_A03G050450	[P]GO:0006996//organelle organization;GO:0032790//ribosome disassembly;GO:0016043//cellular component organization;GO:0009987//cellular process;GO:0022411//cellular component disassembly;GO:0071840//cellular component organization or biogenesis;GO:1903008//organelle disassembly;[C]GO:0043229//intracellular organelle;GO:0043231//intracellular membrane-bounded organelle;GO:0005622//intracellular;GO…	cellular_component;molecular_function;biological_process	[C]cellular anatomical entity;intracellular;[P]cellular process;[F]translation regulator activity;binding;catalytic activity;	-0.627764
Pop_A03G050501	[P]GO:0031323//regulation of cellular metabolic process;GO:0006355//regulation of transcription, DNA-templated;GO:0010467//gene expression;GO:0044238//primary metabolic process;GO:0034654//nucleobase-containing compound biosynthetic process;GO:1901360//organic cyclic compound metabolic process;GO:0034645//cellular macromolecule biosynthetic process;GO:0006139//nucleobase-containing compound metab…	biological_process;cellular_component;molecular_function	[C]intracellular;cellular anatomical entity;[P]cellular process;developmental process;biological regulation;metabolic process;[F]binding;	2.09861
Pop_A03G050515	[P]GO:0022900//electron transport chain;GO:0015979//photosynthesis;GO:0044237//cellular metabolic process;GO:0009987//cellular process;GO:0006091//generation of precursor metabolites and energy;GO:0009773//photosynthetic electron transport in photosystem I;GO:0009767//photosynthetic electron transport chain;GO:0055114//oxidation-reduction process;GO:0008152//metabolic process;GO:0019684//photosyn…	biological_process;molecular_function;cellular_component	[C]cellular anatomical entity;intracellular;[P]metabolic process;cellular process;[F]catalytic activity;	-0.944683
Pop_A03G050546	[P]GO:0065009//regulation of molecular function;GO:0044092//negative regulation of molecular function;GO:0065007//biological regulation;GO:0050790//regulation of catalytic activity;GO:0043086//negative regulation of catalytic activity;[F]GO:0030234//enzyme regulator activity;GO:0098772//molecular function regulator;GO:0004857//enzyme inhibitor activity;	molecular_function;biological_process	[P]biological regulation;[F]molecular function regulator;	2.17448
Pop_A03G055520	[C]GO:0000786//nucleosome;GO:0110165//cellular anatomical entity;GO:0032991//protein-containing complex;GO:0043232//intracellular non-membrane-bounded organelle;GO:0043228//non-membrane-bounded organelle;GO:0032993//protein-DNA complex;GO:0000785//chromatin;GO:0005694//chromosome;GO:0043229//intracellular organelle;GO:0044815//DNA packaging complex;GO:0043226//organelle;GO:0005634//nucleus;GO:000…	molecular_function;cellular_component	[C]protein-containing complex;cellular anatomical entity;intracellular;[F]binding;	2.0159
Pop_A03G055641	[C]GO:0016020//membrane;GO:0031224//intrinsic component of membrane;GO:0110165//cellular anatomical entity;GO:0016021//integral component of membrane;	cellular_component	[C]cellular anatomical entity;	-1.57799
Pop_A03G055674	[C]GO:0043226//organelle;GO:0043227//membrane-bounded organelle;GO:0000786//nucleosome;GO:0032991//protein-containing complex;GO:0044815//DNA packaging complex;GO:0043229//intracellular organelle;GO:0043232//intracellular non-membrane-bounded organelle;GO:0032993//protein-DNA complex;GO:0043231//intracellular membrane-bounded organelle;GO:0005694//chromosome;GO:0005634//nucleus;GO:0043228//non-me…	molecular_function;cellular_component	[C]cellular anatomical entity;intracellular;protein-containing complex;[F]binding;	1.99886
Pop_A03G056139	[F]GO:0003700//DNA-binding transcription factor activity;GO:0140110//transcription regulator activity;	molecular_function	[F]transcription regulator activity;	-1.23365
Pop_A04G002585	[P]GO:0008152//metabolic process;GO:0030163//protein catabolic process;GO:0009987//cellular process;GO:0043170//macromolecule metabolic process;GO:0009057//macromolecule catabolic process;GO:1901575//organic substance catabolic process;GO:0044248//cellular catabolic process;GO:1901564//organonitrogen compound metabolic process;GO:0071704//organic substance metabolic process;GO:0044260//cellular m…	cellular_component;biological_process;molecular_function	[C]cellular anatomical entity;intracellular;[P]metabolic process;cellular process;[F]catalytic activity;	1.42137
Pop_A04G002646	[P]GO:0009607//response to biotic stimulus;GO:0006950//response to stress;GO:0006952//defense response;GO:0050896//response to stimulus;[C]GO:0016021//integral component of membrane;GO:0031224//intrinsic component of membrane;GO:0016020//membrane;GO:0110165//cellular anatomical entity;[F]GO:0005488//binding;GO:0005515//protein binding;GO:0005516//calmodulin binding;	cellular_component;molecular_function;biological_process	[C]cellular anatomical entity;[P]response to stimulus;[F]binding;	-1.23879
Pop_A04G002647	[C]GO:0043226//organelle;GO:0005737//cytoplasm;GO:0005622//intracellular;GO:0110165//cellular anatomical entity;GO:0043229//intracellular organelle;GO:0043231//intracellular membrane-bounded organelle;GO:0043227//membrane-bounded organelle;GO:0009507//chloroplast;GO:0009536//plastid;[F]GO:0043167//ion binding;GO:0009055//electron transfer activity;GO:0051536//iron-sulfur cluster binding;GO:004687…	cellular_component;molecular_function	[C]cellular anatomical entity;intracellular;[F]binding;catalytic activity;	-0.687909
Pop_A04G002668	[C]GO:0043227//membrane-bounded organelle;GO:0009507//chloroplast;GO:0043229//intracellular organelle;GO:0009536//plastid;GO:0005622//intracellular;GO:0110165//cellular anatomical entity;GO:0043226//organelle;GO:0005737//cytoplasm;GO:0043231//intracellular membrane-bounded organelle;[F]GO:0016721//oxidoreductase activity, acting on superoxide radicals as acceptor;GO:0016491//oxidoreductase activi…	molecular_function;cellular_component	[C]cellular anatomical entity;intracellular;[F]binding;antioxidant activity;catalytic activity;	-0.586375
Pop_A04G002671	[C]GO:0016021//integral component of membrane;GO:0110165//cellular anatomical entity;GO:0016020//membrane;GO:0031224//intrinsic component of membrane;[F]GO:0005215//transporter activity;GO:0015318//inorganic molecular entity transmembrane transporter activity;GO:0022857//transmembrane transporter activity;GO:0022803//passive transmembrane transporter activity;GO:0015267//channel activity;GO:00152…	cellular_component;molecular_function	[C]cellular anatomical entity;[F]transporter activity;	-0.872935
Pop_A04G010821	[P]GO:0055085//transmembrane transport;GO:0008645//hexose transmembrane transport;GO:1904659//glucose transmembrane transport;GO:0046323//glucose import;GO:0051234//establishment of localization;GO:0009987//cellular process;GO:0015749//monosaccharide transmembrane transport;GO:0006810//transport;GO:0071702//organic substance transport;GO:0008643//carbohydrate transport;GO:0034219//carbohydrate tr…	biological_process;cellular_component;molecular_function	[C]cellular anatomical entity;[P]cellular process;localization;[F]transporter activity;	-1.26147
Pop_A04G010823	[P]GO:0016043//cellular component organization;GO:0071555//cell wall organization;GO:0071554//cell wall organization or biogenesis;GO:0071840//cellular component organization or biogenesis;GO:0009987//cellular process;GO:0045229//external encapsulating structure organization;[C]GO:0009505//plant-type cell wall;GO:0071944//cell periphery;GO:0030312//external encapsulating structure;GO:0110165//cel…	molecular_function;biological_process;cellular_component	[C]cellular anatomical entity;[P]cellular process;[F]catalytic activity;	-1.51926
Pop_A04G010827	[P]GO:0045229//external encapsulating structure organization;GO:0071554//cell wall organization or biogenesis;GO:0016043//cellular component organization;GO:0071555//cell wall organization;GO:0009987//cellular process;GO:0071840//cellular component organization or biogenesis;[C]GO:0071944//cell periphery;GO:0005618//cell wall;GO:0005576//extracellular region;GO:0009505//plant-type cell wall;GO:00…	molecular_function;biological_process;cellular_component	[C]cellular anatomical entity;[P]cellular process;[F]catalytic activity;	-1.22985
Pop_A04G018055	[P]GO:1901565//organonitrogen compound catabolic process;GO:0046483//heterocycle metabolic process;GO:0046700//heterocycle catabolic process;GO:0019439//aromatic compound catabolic process;GO:1901564//organonitrogen compound metabolic process;GO:0071704//organic substance metabolic process;GO:1901360//organic cyclic compound metabolic process;GO:0009056//catabolic process;GO:0046113//nucleobase c…	biological_process;molecular_function;cellular_component	[C]intracellular;cellular anatomical entity;[P]cellular process;metabolic process;[F]binding;catalytic activity;	1.20663
Pop_A04G018066	[P]GO:0044238//primary metabolic process;GO:0005975//carbohydrate metabolic process;GO:0071704//organic substance metabolic process;GO:0008152//metabolic process;[F]GO:0016787//hydrolase activity;GO:0016798//hydrolase activity, acting on glycosyl bonds;GO:0004553//hydrolase activity, hydrolyzing O-glycosyl compounds;GO:0003824//catalytic activity;	molecular_function;biological_process	[P]metabolic process;[F]catalytic activity;	1.6662
Pop_A04G018095	[P]GO:0044238//primary metabolic process;GO:0008152//metabolic process;GO:0071704//organic substance metabolic process;GO:0005975//carbohydrate metabolic process;[C]GO:0005618//cell wall;GO:0071944//cell periphery;GO:0030312//external encapsulating structure;GO:0009505//plant-type cell wall;GO:0110165//cellular anatomical entity;[F]GO:0052692//raffinose alpha-galactosidase activity;GO:0016798//hy…	cellular_component;biological_process;molecular_function	[C]cellular anatomical entity;[P]metabolic process;[F]catalytic activity;	1.30969
Pop_A04G018106	[C]GO:0016020//membrane;GO:0016021//integral component of membrane;GO:0110165//cellular anatomical entity;GO:0031224//intrinsic component of membrane;	cellular_component	[C]cellular anatomical entity;	0.857768
Pop_A04G018144	[P]GO:2000576//positive regulation of microtubule motor activity;GO:0043462//regulation of ATPase activity;GO:0051345//positive regulation of hydrolase activity;GO:2000574//regulation of microtubule motor activity;GO:0050790//regulation of catalytic activity;GO:0007017//microtubule-based process;GO:0032781//positive regulation of ATPase activity;GO:0051336//regulation of hydrolase activity;GO:200…	molecular_function;biological_process;cellular_component	[C]intracellular;protein-containing complex;cellular anatomical entity;[P]biological regulation;cellular process;[F]catalytic activity;binding;	-1.35151
Pop_A04G018173	[P]GO:0019684//photosynthesis, light reaction;GO:0022900//electron transport chain;GO:0015979//photosynthesis;GO:0008152//metabolic process;GO:0006091//generation of precursor metabolites and energy;GO:0044237//cellular metabolic process;GO:0055114//oxidation-reduction process;GO:0009767//photosynthetic electron transport chain;GO:0009987//cellular process;[C]GO:0043226//organelle;GO:0005622//int…	cellular_component;molecular_function;biological_process	[C]cellular anatomical entity;intracellular;protein-containing complex;[P]metabolic process;cellular process;[F]binding;catalytic activity;	-0.817198
Pop_A04G018175	[P]GO:0050794//regulation of cellular process;GO:0010605//negative regulation of macromolecule metabolic process;GO:0031326//regulation of cellular biosynthetic process;GO:0031327//negative regulation of cellular biosynthetic process;GO:0034401//chromatin organization involved in regulation of transcription;GO:0045892//negative regulation of transcription, DNA-templated;GO:0006325//chromatin orga…	cellular_component;biological_process;molecular_function	[C]cellular anatomical entity;intracellular;protein-containing complex;[P]cellular process;biological regulation;[F]binding;	2.01436
Pop_A04G018260	[C]GO:0031224//intrinsic component of membrane;GO:0016020//membrane;GO:0110165//cellular anatomical entity;GO:0016021//integral component of membrane;	cellular_component	[C]cellular anatomical entity;	-1.89255
Pop_A04G018261	[F]GO:0036094//small molecule binding;GO:0005524//ATP binding;GO:0030554//adenyl nucleotide binding;GO:0043168//anion binding;GO:0016740//transferase activity;GO:1901363//heterocyclic compound binding;GO:0000166//nucleotide binding;GO:0016772//transferase activity, transferring phosphorus-containing groups;GO:0032555//purine ribonucleotide binding;GO:0097367//carbohydrate derivative binding;GO:00…	molecular_function	[F]binding;catalytic activity;	-1.12438
Pop_A04G018290	[P]GO:2001141//regulation of RNA biosynthetic process;GO:0050789//regulation of biological process;GO:0080090//regulation of primary metabolic process;GO:0065007//biological regulation;GO:0031323//regulation of cellular metabolic process;GO:2000112//regulation of cellular macromolecule biosynthetic process;GO:0060255//regulation of macromolecule metabolic process;GO:0050794//regulation of cellula…	biological_process;molecular_function;cellular_component	[C]intracellular;cellular anatomical entity;[P]biological regulation;[F]binding;	1.44352
Pop_A04G018303	[C]GO:0110165//cellular anatomical entity;GO:0016020//membrane;[F]GO:0043169//cation binding;GO:0004497//monooxygenase activity;GO:0043167//ion binding;GO:0020037//heme binding;GO:0046872//metal ion binding;GO:0016491//oxidoreductase activity;GO:0005488//binding;GO:0046906//tetrapyrrole binding;GO:0016709//oxidoreductase activity, acting on paired donors, with incorporation or reduction of molecu…	molecular_function;cellular_component	[C]cellular anatomical entity;[F]catalytic activity;binding;	3.44458
Pop_A04G018314	[C]GO:0005737//cytoplasm;GO:0043229//intracellular organelle;GO:0043226//organelle;GO:0043227//membrane-bounded organelle;GO:0043231//intracellular membrane-bounded organelle;GO:0005622//intracellular;GO:0005739//mitochondrion;GO:0110165//cellular anatomical entity;	cellular_component	[C]intracellular;cellular anatomical entity;	1.28136
Pop_A04G018338	[P]GO:0006721//terpenoid metabolic process;GO:0016114//terpenoid biosynthetic process;GO:0044249//cellular biosynthetic process;GO:0071704//organic substance metabolic process;GO:0008610//lipid biosynthetic process;GO:0006629//lipid metabolic process;GO:0008152//metabolic process;GO:0009058//biosynthetic process;GO:0006720//isoprenoid metabolic process;GO:0044238//primary metabolic process;GO:004…	cellular_component;biological_process;molecular_function	[C]cellular anatomical entity;intracellular;[P]cellular process;metabolic process;[F]catalytic activity;	3.19194
Pop_A04G018347	[P]GO:0019693//ribose phosphate metabolic process;GO:0009152//purine ribonucleotide biosynthetic process;GO:0015985//energy coupled proton transport, down electrochemical gradient;GO:0006810//transport;GO:1902600//proton transmembrane transport;GO:0009117//nucleotide metabolic process;GO:1901135//carbohydrate derivative metabolic process;GO:0044249//cellular biosynthetic process;GO:1901360//organ…	cellular_component;biological_process;molecular_function	[C]intracellular;cellular anatomical entity;protein-containing complex;[P]cellular process;localization;metabolic process;[F]transporter activity;catalytic activity;	-0.868601
Pop_A04G018370	[P]GO:1901605//alpha-amino acid metabolic process;GO:1901576//organic substance biosynthetic process;GO:0044283//small molecule biosynthetic process;GO:0044249//cellular biosynthetic process;GO:0019344//cysteine biosynthetic process;GO:0006534//cysteine metabolic process;GO:0000096//sulfur amino acid metabolic process;GO:0071704//organic substance metabolic process;GO:0019725//cellular homeostasi…	biological_process;molecular_function	[P]biological regulation;cellular process;metabolic process;[F]catalytic activity;	-1.2679
Pop_A04G018430	[P]GO:0043170//macromolecule metabolic process;GO:0008152//metabolic process;GO:0019538//protein metabolic process;GO:1901564//organonitrogen compound metabolic process;GO:0044271//cellular nitrogen compound biosynthetic process;GO:0010467//gene expression;GO:0044260//cellular macromolecule metabolic process;GO:0044238//primary metabolic process;GO:0044237//cellular metabolic process;GO:1901576//…	biological_process;cellular_component;molecular_function	[C]intracellular;cellular anatomical entity;[P]cellular process;metabolic process;[F]structural molecule activity;	1.01855
Pop_A04G018450	[C]GO:0031224//intrinsic component of membrane;GO:0016020//membrane;GO:0110165//cellular anatomical entity;GO:0016021//integral component of membrane;[F]GO:0004842//ubiquitin-protein transferase activity;GO:0003824//catalytic activity;GO:0019787//ubiquitin-like protein transferase activity;GO:0016740//transferase activity;GO:0061659//ubiquitin-like protein ligase activity;GO:0061630//ubiquitin pr…	cellular_component;molecular_function	[C]cellular anatomical entity;[F]catalytic activity;	-0.727501
Pop_A04G019461	[C]GO:0110165//cellular anatomical entity;GO:0009512//cytochrome b6f complex;GO:0016020//membrane;GO:0005622//intracellular;GO:0009579//thylakoid;GO:0016021//integral component of membrane;GO:0031224//intrinsic component of membrane;GO:0070069//cytochrome complex;GO:0032991//protein-containing complex;	cellular_component	[C]cellular anatomical entity;intracellular;protein-containing complex;	-1.04185
Pop_A04G019542	[C]GO:0043226//organelle;GO:0005794//Golgi apparatus;GO:0012505//endomembrane system;GO:0043231//intracellular membrane-bounded organelle;GO:0005737//cytoplasm;GO:0043229//intracellular organelle;GO:0005622//intracellular;GO:0043227//membrane-bounded organelle;GO:0110165//cellular anatomical entity;[F]GO:0008374//O-acyltransferase activity;GO:0016413//O-acetyltransferase activity;GO:0016740//tran…	molecular_function;cellular_component	[C]cellular anatomical entity;intracellular;[F]catalytic activity;	-0.977594
Pop_A04G019576	[C]GO:0110165//cellular anatomical entity;GO:0016021//integral component of membrane;GO:0031224//intrinsic component of membrane;GO:0016020//membrane;[F]GO:0022857//transmembrane transporter activity;GO:0005215//transporter activity;GO:0004930//G protein-coupled receptor activity;GO:0060089//molecular transducer activity;GO:0038023//signaling receptor activity;GO:0004888//transmembrane signaling …	molecular_function;cellular_component	[C]cellular anatomical entity;[F]molecular transducer activity;transporter activity;	1.27201
Pop_A04G019582	[P]GO:0016070//RNA metabolic process;GO:0046483//heterocycle metabolic process;GO:0080090//regulation of primary metabolic process;GO:0031326//regulation of cellular biosynthetic process;GO:0034641//cellular nitrogen compound metabolic process;GO:0090304//nucleic acid metabolic process;GO:0018130//heterocycle biosynthetic process;GO:0009889//regulation of biosynthetic process;GO:0032774//RNA bios…	molecular_function;cellular_component;biological_process	[C]intracellular;cellular anatomical entity;[P]metabolic process;cellular process;biological regulation;[F]binding;transporter activity;	-0.606872
Pop_A04G019624	[C]GO:0016021//integral component of membrane;GO:0071944//cell periphery;GO:0005886//plasma membrane;GO:0016020//membrane;GO:0110165//cellular anatomical entity;GO:0031224//intrinsic component of membrane;[F]GO:0022834//ligand-gated channel activity;GO:0022836//gated channel activity;GO:0015075//ion transmembrane transporter activity;GO:0022803//passive transmembrane transporter activity;GO:00153…	cellular_component;molecular_function	[C]cellular anatomical entity;[F]transporter activity;molecular transducer activity;	-2.65209
Pop_A04G019635	[P]GO:0071704//organic substance metabolic process;GO:0044550//secondary metabolite biosynthetic process;GO:0009987//cellular process;GO:0006725//cellular aromatic compound metabolic process;GO:0018130//heterocycle biosynthetic process;GO:1901362//organic cyclic compound biosynthetic process;GO:1901576//organic substance biosynthetic process;GO:0008152//metabolic process;GO:0019748//secondary met…	molecular_function;biological_process	[P]metabolic process;cellular process;[F]catalytic activity;	1.97013
Pop_A04G026009	[C]GO:0016020//membrane;GO:0031224//intrinsic component of membrane;GO:0016021//integral component of membrane;GO:0110165//cellular anatomical entity;[F]GO:0022857//transmembrane transporter activity;GO:0005215//transporter activity;	cellular_component;molecular_function	[C]cellular anatomical entity;[F]transporter activity;	1.15366
Pop_A04G026290	[P]GO:0015977//carbon fixation;GO:0008152//metabolic process;GO:0043094//cellular metabolic compound salvage;GO:0009987//cellular process;GO:0044237//cellular metabolic process;GO:0015979//photosynthesis;GO:0009853//photorespiration;GO:0071704//organic substance metabolic process;[C]GO:0043231//intracellular membrane-bounded organelle;GO:0009536//plastid;GO:0110165//cellular anatomical entity;GO:…	cellular_component;biological_process;molecular_function	[C]intracellular;cellular anatomical entity;[P]cellular process;metabolic process;[F]catalytic activity;	-0.898239
Pop_A04G026311	[C]GO:0110165//cellular anatomical entity;GO:0031224//intrinsic component of membrane;GO:0016021//integral component of membrane;GO:0016020//membrane;	cellular_component	[C]cellular anatomical entity;	-0.821548
Pop_A04G026320	[F]GO:0016747//transferase activity, transferring acyl groups other than amino-acyl groups;GO:0016740//transferase activity;GO:0003824//catalytic activity;GO:0016746//transferase activity, transferring acyl groups;	molecular_function	[F]catalytic activity;	1.98803
Pop_A04G026379	[P]GO:0019752//carboxylic acid metabolic process;GO:0009051//pentose-phosphate shunt, oxidative branch;GO:0005975//carbohydrate metabolic process;GO:0044281//small molecule metabolic process;GO:0009056//catabolic process;GO:0044282//small molecule catabolic process;GO:0044237//cellular metabolic process;GO:0009987//cellular process;GO:0008152//metabolic process;GO:0055114//oxidation-reduction pro…	biological_process;cellular_component;molecular_function	[C]cellular anatomical entity;intracellular;[P]metabolic process;cellular process;[F]catalytic activity;binding;	-2.02563
Pop_A04G026469	[P]GO:0006996//organelle organization;GO:0071103//DNA conformation change;GO:0065003//protein-containing complex assembly;GO:0043933//protein-containing complex subunit organization;GO:0051276//chromosome organization;GO:0071824//protein-DNA complex subunit organization;GO:0034728//nucleosome organization;GO:0034622//cellular protein-containing complex assembly;GO:0009987//cellular process;GO:000…	biological_process;molecular_function;cellular_component	[C]protein-containing complex;cellular anatomical entity;intracellular;[P]cellular process;[F]binding;	1.2178
Pop_A04G026477	[P]GO:0048869//cellular developmental process;GO:0051704//multi-organism process;GO:0009856//pollination;GO:0048588//developmental cell growth;GO:0030154//cell differentiation;GO:0009653//anatomical structure morphogenesis;GO:0016049//cell growth;GO:0044706//multi-multicellular organism process;GO:0000902//cell morphogenesis;GO:0032501//multicellular organismal process;GO:0008152//metabolic proce…	biological_process;molecular_function	[P]growth;cellular process;multicellular organismal process;reproduction;reproductive process;developmental process;metabolic process;multi-organism process;[F]catalytic activity;	-1.52016
Pop_A04G026478	[P]GO:0000904//cell morphogenesis involved in differentiation;GO:0032502//developmental process;GO:0008152//metabolic process;GO:0009826//unidimensional cell growth;GO:0060560//developmental growth involved in morphogenesis;GO:0048589//developmental growth;GO:0009653//anatomical structure morphogenesis;GO:0030154//cell differentiation;GO:0048588//developmental cell growth;GO:0044706//multi-multic…	biological_process;molecular_function	[P]growth;reproduction;developmental process;multicellular organismal process;metabolic process;multi-organism process;reproductive process;cellular process;[F]catalytic activity;	-0.918278
Pop_A04G028335	[P]GO:0006796//phosphate-containing compound metabolic process;GO:0043436//oxoacid metabolic process;GO:0009150//purine ribonucleotide metabolic process;GO:0006753//nucleoside phosphate metabolic process;GO:0009117//nucleotide metabolic process;GO:1901575//organic substance catabolic process;GO:0006725//cellular aromatic compound metabolic process;GO:0046034//ATP metabolic process;GO:0046483//het…	cellular_component;molecular_function;biological_process	[C]intracellular;cellular anatomical entity;[P]cellular process;metabolic process;[F]catalytic activity;	-0.88839
Pop_A04G028352	[P]GO:0007017//microtubule-based process;GO:0007018//microtubule-based movement;GO:0006928//movement of cell or subcellular component;GO:0009987//cellular process;[C]GO:0043226//organelle;GO:0043232//intracellular non-membrane-bounded organelle;GO:0032991//protein-containing complex;GO:0043229//intracellular organelle;GO:0005856//cytoskeleton;GO:0099513//polymeric cytoskeletal fiber;GO:0099081//s…	molecular_function;biological_process;cellular_component	[C]intracellular;protein-containing complex;cellular anatomical entity;[P]cellular process;[F]binding;catalytic activity;	-0.839334
Pop_A04G029186	[P]GO:0009064//glutamine family amino acid metabolic process;GO:0009056//catabolic process;GO:0044282//small molecule catabolic process;GO:0019752//carboxylic acid metabolic process;GO:0044248//cellular catabolic process;GO:1901575//organic substance catabolic process;GO:0006807//nitrogen compound metabolic process;GO:0071704//organic substance metabolic process;GO:0043648//dicarboxylic acid meta…	biological_process;cellular_component;molecular_function	[C]intracellular;cellular anatomical entity;[P]cellular process;metabolic process;[F]binding;catalytic activity;	1.45884
Pop_A04G029294	[P]GO:0006807//nitrogen compound metabolic process;GO:0006508//proteolysis;GO:0009057//macromolecule catabolic process;GO:1901565//organonitrogen compound catabolic process;GO:0019538//protein metabolic process;GO:0043170//macromolecule metabolic process;GO:0009056//catabolic process;GO:0044238//primary metabolic process;GO:1901564//organonitrogen compound metabolic process;GO:0008152//metabolic …	biological_process;molecular_function	[P]metabolic process;[F]catalytic activity;	1.07445
Pop_A04G029345	[P]GO:0022613//ribonucleoprotein complex biogenesis;GO:0009987//cellular process;GO:0042273//ribosomal large subunit biogenesis;GO:0034622//cellular protein-containing complex assembly;GO:0016043//cellular component organization;GO:0044085//cellular component biogenesis;GO:0042254//ribosome biogenesis;GO:0071826//ribonucleoprotein complex subunit organization;GO:0071840//cellular component organi…	molecular_function;biological_process;cellular_component	[C]cellular anatomical entity;intracellular;[P]cellular process;[F]structural molecule activity;binding;catalytic activity;	-1.60353
Pop_A04G029397	[C]GO:0043226//organelle;GO:0043229//intracellular organelle;GO:0005622//intracellular;GO:0043227//membrane-bounded organelle;GO:0043231//intracellular membrane-bounded organelle;GO:0110165//cellular anatomical entity;[F]GO:0008194//UDP-glycosyltransferase activity;GO:0016757//transferase activity, transferring glycosyl groups;GO:0016758//transferase activity, transferring hexosyl groups;GO:00167…	molecular_function;cellular_component	[C]cellular anatomical entity;intracellular;[F]catalytic activity;	-0.639511
Pop_A04G030617	[F]GO:0051536//iron-sulfur cluster binding;GO:0005488//binding;GO:0003824//catalytic activity;GO:0046906//tetrapyrrole binding;GO:0097159//organic cyclic compound binding;GO:0016491//oxidoreductase activity;GO:1901363//heterocyclic compound binding;GO:0051540//metal cluster binding;GO:0020037//heme binding;	molecular_function	[F]binding;catalytic activity;	-0.602802
Pop_A04G030639	[P]GO:0050896//response to stimulus;GO:0009314//response to radiation;GO:0009416//response to light stimulus;GO:0009628//response to abiotic stimulus;[F]GO:0043169//cation binding;GO:0016491//oxidoreductase activity;GO:0043167//ion binding;GO:0003824//catalytic activity;GO:0051213//dioxygenase activity;GO:0005488//binding;GO:0046872//metal ion binding;GO:0045431//flavonol synthase activity;GO:001…	biological_process;molecular_function	[P]response to stimulus;[F]binding;catalytic activity;	2.23818
Pop_A04G030658	[C]GO:0043231//intracellular membrane-bounded organelle;GO:0043227//membrane-bounded organelle;GO:0005622//intracellular;GO:0043226//organelle;GO:0043229//intracellular organelle;GO:0110165//cellular anatomical entity;GO:0005634//nucleus;[F]GO:0097159//organic cyclic compound binding;GO:1901363//heterocyclic compound binding;GO:0005488//binding;GO:0003677//DNA binding;GO:0003676//nucleic acid bin…	molecular_function;cellular_component	[C]intracellular;cellular anatomical entity;[F]binding;	1.59477
Pop_A04G030668	[C]GO:0005829//cytosol;GO:0005622//intracellular;GO:0110165//cellular anatomical entity;GO:0005737//cytoplasm;[F]GO:0003729//mRNA binding;GO:0003676//nucleic acid binding;GO:0097159//organic cyclic compound binding;GO:0003723//RNA binding;GO:1901363//heterocyclic compound binding;GO:0005488//binding;	molecular_function;cellular_component	[C]cellular anatomical entity;intracellular;[F]binding;	0.797039
Pop_A04G030671	[P]GO:0043414//macromolecule methylation;GO:0006304//DNA modification;GO:0044237//cellular metabolic process;GO:0006305//DNA alkylation;GO:0009987//cellular process;GO:0010216//maintenance of DNA methylation;GO:0046483//heterocycle metabolic process;GO:0006139//nucleobase-containing compound metabolic process;GO:0032776//DNA methylation on cytosine;GO:0043412//macromolecule modification;GO:001042…	biological_process;molecular_function;cellular_component	[C]intracellular;cellular anatomical entity;[P]cellular process;metabolic process;[F]catalytic activity;binding;	1.57265
Pop_A04G030867	[P]GO:0009987//cellular process;GO:0022607//cellular component assembly;GO:0032981//mitochondrial respiratory chain complex I assembly;GO:0043933//protein-containing complex subunit organization;GO:0006996//organelle organization;GO:0007005//mitochondrion organization;GO:0071840//cellular component organization or biogenesis;GO:0065003//protein-containing complex assembly;GO:0034622//cellular pro…	biological_process	[P]cellular process;	-0.788006
Pop_A04G036013	[F]GO:0016825//hydrolase activity, acting on acid phosphorus-nitrogen bonds;GO:0140096//catalytic activity, acting on a protein;GO:0008238//exopeptidase activity;GO:0008233//peptidase activity;GO:0003824//catalytic activity;GO:0017171//serine hydrolase activity;GO:0070011//peptidase activity, acting on L-amino acid peptides;GO:0070008//serine-type exopeptidase activity;GO:0016787//hydrolase activ…	molecular_function	[F]catalytic activity;	1.50191
Pop_A04G036014	[F]GO:0003824//catalytic activity;	molecular_function	[F]catalytic activity;	1.87578
Pop_A04G059344	[F]GO:0003824//catalytic activity;GO:0016491//oxidoreductase activity;	molecular_function	[F]catalytic activity;	-1.07706
Pop_A04G059349	[C]GO:0016021//integral component of membrane;GO:0110165//cellular anatomical entity;GO:0016020//membrane;GO:0031224//intrinsic component of membrane;	cellular_component	[C]cellular anatomical entity;	-0.935665
Pop_A04G059449	[P]GO:0072522//purine-containing compound biosynthetic process;GO:0006139//nucleobase-containing compound metabolic process;GO:0044238//primary metabolic process;GO:0044271//cellular nitrogen compound biosynthetic process;GO:0034641//cellular nitrogen compound metabolic process;GO:0055086//nucleobase-containing small molecule metabolic process;GO:0009113//purine nucleobase biosynthetic process;GO…	molecular_function;biological_process	[P]cellular process;metabolic process;[F]catalytic activity;binding;	0.875189
Pop_A04G060207	[P]GO:0008283//cell population proliferation;GO:0009987//cellular process;[C]GO:0110165//cellular anatomical entity;GO:0016020//membrane;GO:0031224//intrinsic component of membrane;GO:0005576//extracellular region;GO:0016021//integral component of membrane;[F]GO:0005102//signaling receptor binding;GO:0030545//receptor regulator activity;GO:0005488//binding;GO:0048018//receptor ligand activity;GO:…	cellular_component;molecular_function;biological_process	[C]cellular anatomical entity;[P]cellular process;[F]binding;molecular function regulator;	0.864684
Pop_A04G070583	[F]GO:0032559//adenyl ribonucleotide binding;GO:0043168//anion binding;GO:0032555//purine ribonucleotide binding;GO:0097367//carbohydrate derivative binding;GO:0000166//nucleotide binding;GO:0005488//binding;GO:0003824//catalytic activity;GO:0017076//purine nucleotide binding;GO:1901265//nucleoside phosphate binding;GO:0005524//ATP binding;GO:0043167//ion binding;GO:0035639//purine ribonucleoside…	molecular_function	[F]binding;catalytic activity;	-1.55578
Pop_A04G070587	[C]GO:0043229//intracellular organelle;GO:0005622//intracellular;GO:0043231//intracellular membrane-bounded organelle;GO:0043226//organelle;GO:0043227//membrane-bounded organelle;GO:0005634//nucleus;GO:0110165//cellular anatomical entity;	cellular_component	[C]cellular anatomical entity;intracellular;	0.933163
Pop_A04G070761	[P]GO:0046942//carboxylic acid transport;GO:0051179//localization;GO:0071705//nitrogen compound transport;GO:0051234//establishment of localization;GO:0006820//anion transport;GO:0006810//transport;GO:0006811//ion transport;GO:0055085//transmembrane transport;GO:0098656//anion transmembrane transport;GO:1903825//organic acid transmembrane transport;GO:1905039//carboxylic acid transmembrane transp…	molecular_function;biological_process;cellular_component	[C]cellular anatomical entity;[P]localization;cellular process;[F]transporter activity;	2.22379
Pop_A05G001739	[P]GO:0045814//negative regulation of gene expression, epigenetic;GO:0051253//negative regulation of RNA metabolic process;GO:1902679//negative regulation of RNA biosynthetic process;GO:0050794//regulation of cellular process;GO:0009892//negative regulation of metabolic process;GO:0040029//regulation of gene expression, epigenetic;GO:0006355//regulation of transcription, DNA-templated;GO:2000112/…	molecular_function;biological_process;cellular_component	[C]cellular anatomical entity;protein-containing complex;intracellular;[P]cellular process;biological regulation;[F]binding;	0.91461
Pop_A05G001751	[P]GO:0060255//regulation of macromolecule metabolic process;GO:0071495//cellular response to endogenous stimulus;GO:0007154//cell communication;GO:2001141//regulation of RNA biosynthetic process;GO:0010556//regulation of macromolecule biosynthetic process;GO:0006355//regulation of transcription, DNA-templated;GO:0032870//cellular response to hormone stimulus;GO:0031326//regulation of cellular bi…	biological_process;cellular_component	[C]cellular anatomical entity;intracellular;[P]signaling;response to stimulus;biological regulation;cellular process;	-0.932043
Pop_A05G001754	[P]GO:0036211//protein modification process;GO:0044237//cellular metabolic process;GO:0044265//cellular macromolecule catabolic process;GO:0043170//macromolecule metabolic process;GO:0044238//primary metabolic process;GO:0070647//protein modification by small protein conjugation or removal;GO:0009057//macromolecule catabolic process;GO:0044257//cellular protein catabolic process;GO:0010498//prote…	cellular_component;biological_process	[C]intracellular;protein-containing complex;[P]cellular process;metabolic process;	1.3997
Pop_A05G001758	[P]GO:0042548//regulation of photosynthesis, light reaction;GO:0019222//regulation of metabolic process;GO:0009987//cellular process;GO:0008152//metabolic process;GO:0050794//regulation of cellular process;GO:0043467//regulation of generation of precursor metabolites and energy;GO:0010109//regulation of photosynthesis;GO:0015979//photosynthesis;GO:0042549//photosystem II stabilization;GO:0044237/…	biological_process;cellular_component	[C]intracellular;cellular anatomical entity;protein-containing complex;[P]biological regulation;metabolic process;cellular process;	-0.899189
Pop_A05G001770	[P]GO:0006334//nucleosome assembly;GO:0060255//regulation of macromolecule metabolic process;GO:0060969//negative regulation of gene silencing;GO:1903506//regulation of nucleic acid-templated transcription;GO:0009987//cellular process;GO:0050794//regulation of cellular process;GO:0006333//chromatin assembly or disassembly;GO:0051254//positive regulation of RNA metabolic process;GO:0034622//cellul…	biological_process;cellular_component;molecular_function	[C]cellular anatomical entity;intracellular;protein-containing complex;[P]biological regulation;cellular process;[F]binding;	1.2992
Pop_A05G001886	[P]GO:0009059//macromolecule biosynthetic process;GO:0019252//starch biosynthetic process;GO:0000271//polysaccharide biosynthetic process;GO:0008152//metabolic process;GO:0044042//glucan metabolic process;GO:0006073//cellular glucan metabolic process;GO:0005978//glycogen biosynthetic process;GO:0015980//energy derivation by oxidation of organic compounds;GO:0009250//glucan biosynthetic process;GO…	molecular_function;biological_process;cellular_component	[C]intracellular;cellular anatomical entity;[P]cellular process;metabolic process;[F]catalytic activity;binding;	1.09376
Pop_A05G001931	[C]GO:0043232//intracellular non-membrane-bounded organelle;GO:0005694//chromosome;GO:0043229//intracellular organelle;GO:0000785//chromatin;GO:0000786//nucleosome;GO:0043228//non-membrane-bounded organelle;GO:0044815//DNA packaging complex;GO:0005622//intracellular;GO:0032991//protein-containing complex;GO:0005634//nucleus;GO:0110165//cellular anatomical entity;GO:0043231//intracellular membrane…	molecular_function;cellular_component	[C]protein-containing complex;cellular anatomical entity;intracellular;[F]binding;	1.97886
Pop_A05G001965	[P]GO:0009733//response to auxin;GO:0071495//cellular response to endogenous stimulus;GO:0031326//regulation of cellular biosynthetic process;GO:0009734//auxin-activated signaling pathway;GO:1903506//regulation of nucleic acid-templated transcription;GO:0071365//cellular response to auxin stimulus;GO:0070887//cellular response to chemical stimulus;GO:0006355//regulation of transcription, DNA-temp…	biological_process;cellular_component;molecular_function	[C]cellular anatomical entity;intracellular;[P]biological regulation;response to stimulus;signaling;cellular process;[F]binding;	2.23162
Pop_A05G001971	[P]GO:0009987//cellular process;GO:0006790//sulfur compound metabolic process;GO:0044237//cellular metabolic process;GO:0000103//sulfate assimilation;GO:0008152//metabolic process;[F]GO:0070566//adenylyltransferase activity;GO:0004779//sulfate adenylyltransferase activity;GO:0004781//sulfate adenylyltransferase (ATP) activity;GO:0016779//nucleotidyltransferase activity;GO:0016740//transferase act…	molecular_function;biological_process	[P]cellular process;metabolic process;[F]catalytic activity;	-0.760074
Pop_A05G001978	[C]GO:0031224//intrinsic component of membrane;GO:0110165//cellular anatomical entity;GO:0016020//membrane;GO:0016021//integral component of membrane;[F]GO:0003824//catalytic activity;GO:0016853//isomerase activity;	cellular_component;molecular_function	[C]cellular anatomical entity;[F]catalytic activity;	-1.01502
Pop_A05G001992	[P]GO:0032507//maintenance of protein location in cell;GO:0051649//establishment of localization in cell;GO:0035437//maintenance of protein localization in endoplasmic reticulum;GO:0045185//maintenance of protein location;GO:0008104//protein localization;GO:0072595//maintenance of protein localization in organelle;GO:0048193//Golgi vesicle transport;GO:0006888//endoplasmic reticulum to Golgi vesi…	cellular_component;biological_process;molecular_function	[C]intracellular;cellular anatomical entity;[P]biological regulation;cellular process;localization;[F]binding;	1.13836
Pop_A05G001993	[P]GO:0009987//cellular process;GO:0006464//cellular protein modification process;GO:0009768//photosynthesis, light harvesting in photosystem I;GO:0009628//response to abiotic stimulus;GO:0009416//response to light stimulus;GO:0006807//nitrogen compound metabolic process;GO:0006091//generation of precursor metabolites and energy;GO:0009314//response to radiation;GO:0044260//cellular macromolecule…	biological_process;cellular_component;molecular_function	[C]intracellular;protein-containing complex;cellular anatomical entity;[P]metabolic process;cellular process;response to stimulus;[F]binding;	-0.991577
Pop_A05G001994	[P]GO:0036211//protein modification process;GO:0071704//organic substance metabolic process;GO:0006464//cellular protein modification process;GO:0043412//macromolecule modification;GO:0019684//photosynthesis, light reaction;GO:0009314//response to radiation;GO:0009416//response to light stimulus;GO:0050896//response to stimulus;GO:0009765//photosynthesis, light harvesting;GO:0044237//cellular met…	cellular_component;molecular_function;biological_process	[C]intracellular;cellular anatomical entity;protein-containing complex;[P]response to stimulus;metabolic process;cellular process;[F]binding;	-0.683396
Pop_A05G002009	[P]GO:0050896//response to stimulus;GO:0006950//response to stress;GO:0006952//defense response;[C]GO:0005576//extracellular region;GO:0110165//cellular anatomical entity;	biological_process;cellular_component	[C]cellular anatomical entity;[P]response to stimulus;	2.17524
Pop_A05G002027	[P]GO:0019725//cellular homeostasis;GO:0045454//cell redox homeostasis;GO:0042592//homeostatic process;GO:0009987//cellular process;GO:0050794//regulation of cellular process;GO:0065008//regulation of biological quality;GO:0050789//regulation of biological process;GO:0065007//biological regulation;[C]GO:0043231//intracellular membrane-bounded organelle;GO:0110165//cellular anatomical entity;GO:00…	cellular_component;biological_process;molecular_function	[C]intracellular;cellular anatomical entity;[P]cellular process;biological regulation;[F]catalytic activity;	1.32205
Pop_A05G002051	[P]GO:0005975//carbohydrate metabolic process;GO:0019318//hexose metabolic process;GO:0016052//carbohydrate catabolic process;GO:0008152//metabolic process;GO:0044282//small molecule catabolic process;GO:0071704//organic substance metabolic process;GO:0009056//catabolic process;GO:1901575//organic substance catabolic process;GO:0019320//hexose catabolic process;GO:0044281//small molecule metaboli…	biological_process;molecular_function;cellular_component	[C]intracellular;cellular anatomical entity;[P]metabolic process;[F]catalytic activity;	-0.758571
Pop_A05G002065	[P]GO:0046486//glycerolipid metabolic process;GO:0071704//organic substance metabolic process;GO:0006796//phosphate-containing compound metabolic process;GO:0019637//organophosphate metabolic process;GO:0006629//lipid metabolic process;GO:0044237//cellular metabolic process;GO:0044238//primary metabolic process;GO:0008152//metabolic process;GO:0009987//cellular process;GO:0016042//lipid catabolic…	molecular_function;biological_process;cellular_component	[C]cellular anatomical entity;[P]metabolic process;cellular process;[F]catalytic activity;binding;	-0.789323
Pop_A05G002135	[P]GO:0015979//photosynthesis;GO:0065003//protein-containing complex assembly;GO:0034622//cellular protein-containing complex assembly;GO:0009987//cellular process;GO:0019684//photosynthesis, light reaction;GO:0044237//cellular metabolic process;GO:0071840//cellular component organization or biogenesis;GO:0044085//cellular component biogenesis;GO:0010207//photosystem II assembly;GO:0006091//gener…	cellular_component;biological_process	[C]cellular anatomical entity;intracellular;[P]metabolic process;cellular process;	-0.736501
Pop_A05G002150	[P]GO:0006810//transport;GO:0010876//lipid localization;GO:0006869//lipid transport;GO:0051234//establishment of localization;GO:0033036//macromolecule localization;GO:0071702//organic substance transport;GO:0051179//localization;[F]GO:0005488//binding;GO:0008289//lipid binding;	molecular_function;biological_process	[P]localization;[F]binding;	2.68122
Pop_A05G002172	[P]GO:0071704//organic substance metabolic process;GO:0009056//catabolic process;GO:0006787//porphyrin-containing compound catabolic process;GO:1901360//organic cyclic compound metabolic process;GO:1901575//organic substance catabolic process;GO:0033013//tetrapyrrole metabolic process;GO:0044270//cellular nitrogen compound catabolic process;GO:0015994//chlorophyll metabolic process;GO:0034641//ce…	molecular_function;biological_process	[P]cellular process;metabolic process;[F]catalytic activity;	1.31238
Pop_A05G002178	[P]GO:0010628//positive regulation of gene expression;GO:2000112//regulation of cellular macromolecule biosynthetic process;GO:0051716//cellular response to stimulus;GO:0051254//positive regulation of RNA metabolic process;GO:0010556//regulation of macromolecule biosynthetic process;GO:0060255//regulation of macromolecule metabolic process;GO:0033554//cellular response to stress;GO:0050789//regul…	molecular_function;biological_process;cellular_component	[C]cellular anatomical entity;intracellular;[P]response to stimulus;biological regulation;cellular process;[F]transcription regulator activity;binding;	-1.67996
Pop_A05G011570	[P]GO:0055086//nucleobase-containing small molecule metabolic process;GO:0044281//small molecule metabolic process;GO:0034645//cellular macromolecule biosynthetic process;GO:0008152//metabolic process;GO:0019637//organophosphate metabolic process;GO:0009058//biosynthetic process;GO:0018130//heterocycle biosynthetic process;GO:0044249//cellular biosynthetic process;GO:0044260//cellular macromolecu…	biological_process;cellular_component;molecular_function	[C]intracellular;cellular anatomical entity;protein-containing complex;[P]cellular process;metabolic process;[F]binding;catalytic activity;	0.808626
Pop_A05G016813	[P]GO:0055082//cellular chemical homeostasis;GO:0055080//cation homeostasis;GO:0051234//establishment of localization;GO:0019725//cellular homeostasis;GO:0006811//ion transport;GO:0098771//inorganic ion homeostasis;GO:0050801//ion homeostasis;GO:0006812//cation transport;GO:0046916//cellular transition metal ion homeostasis;GO:0006810//transport;GO:0042592//homeostatic process;GO:0009987//cellula…	molecular_function;cellular_component;biological_process	[C]cellular anatomical entity;intracellular;[P]cellular process;localization;biological regulation;[F]transporter activity;	-0.720986
Pop_A05G016976	[P]GO:0010556//regulation of macromolecule biosynthetic process;GO:2000113//negative regulation of cellular macromolecule biosynthetic process;GO:0050789//regulation of biological process;GO:0045892//negative regulation of transcription, DNA-templated;GO:0080090//regulation of primary metabolic process;GO:0010629//negative regulation of gene expression;GO:0045934//negative regulation of nucleobas…	biological_process;cellular_component;molecular_function	[C]cellular anatomical entity;protein-containing complex;intracellular;[P]biological regulation;cellular process;[F]binding;	1.95714
Pop_A05G016994	[P]GO:0046700//heterocycle catabolic process;GO:0006807//nitrogen compound metabolic process;GO:0046483//heterocycle metabolic process;GO:1901361//organic cyclic compound catabolic process;GO:0044260//cellular macromolecule metabolic process;GO:1901575//organic substance catabolic process;GO:0008152//metabolic process;GO:0044248//cellular catabolic process;GO:0006725//cellular aromatic compound m…	biological_process;molecular_function	[P]metabolic process;cellular process;[F]binding;	-0.622954
Pop_A05G055404	[P]GO:0007049//cell cycle;GO:0016043//cellular component organization;GO:0032504//multicellular organism reproduction;GO:0048285//organelle fission;GO:0051704//multi-organism process;GO:0048609//multicellular organismal reproductive process;GO:0007276//gamete generation;GO:1903046//meiotic cell cycle process;GO:0007142//male meiosis II;GO:0071840//cellular component organization or biogenesis;GO:…	biological_process	[P]multi-organism process;reproduction;cellular process;multicellular organismal process;reproductive process;	1.55716
Pop_A05G055405	[P]GO:0006720//isoprenoid metabolic process;GO:0046148//pigment biosynthetic process;GO:0016117//carotenoid biosynthetic process;GO:0006721//terpenoid metabolic process;GO:0016116//carotenoid metabolic process;GO:0016109//tetraterpenoid biosynthetic process;GO:0009987//cellular process;GO:1901576//organic substance biosynthetic process;GO:0044237//cellular metabolic process;GO:0008152//metabolic …	biological_process;molecular_function;cellular_component	[C]cellular anatomical entity;[P]cellular process;metabolic process;[F]catalytic activity;	-0.732728
Pop_A05G055944	[P]GO:0005996//monosaccharide metabolic process;GO:0008152//metabolic process;GO:0019318//hexose metabolic process;GO:0006950//response to stress;GO:0044238//primary metabolic process;GO:0006979//response to oxidative stress;GO:0005975//carbohydrate metabolic process;GO:0044281//small molecule metabolic process;GO:0050896//response to stimulus;GO:0071704//organic substance metabolic process;GO:00…	molecular_function;cellular_component;biological_process	[C]intracellular;cellular anatomical entity;[P]metabolic process;response to stimulus;[F]catalytic activity;binding;antioxidant activity;	-0.646408
Pop_A05G055995	[P]GO:0044249//cellular biosynthetic process;GO:0044262//cellular carbohydrate metabolic process;GO:0016051//carbohydrate biosynthetic process;GO:0008152//metabolic process;GO:1901576//organic substance biosynthetic process;GO:0009987//cellular process;GO:0005975//carbohydrate metabolic process;GO:0034637//cellular carbohydrate biosynthetic process;GO:0009311//oligosaccharide metabolic process;GO…	molecular_function;biological_process	[P]metabolic process;cellular process;[F]catalytic activity;	-1.35829
Pop_A05G056076	[P]GO:0098656//anion transmembrane transport;GO:0006820//anion transport;GO:0009987//cellular process;GO:0098660//inorganic ion transmembrane transport;GO:0006810//transport;GO:0034220//ion transmembrane transport;GO:1903424//fluoride transmembrane transport;GO:0098661//inorganic anion transmembrane transport;GO:0051234//establishment of localization;GO:0055085//transmembrane transport;GO:0051179…	biological_process;molecular_function;cellular_component	[C]cellular anatomical entity;[P]cellular process;localization;[F]transporter activity;	-1.09178
Pop_A05G056142	[P]GO:0009058//biosynthetic process;GO:0009987//cellular process;GO:0044249//cellular biosynthetic process;GO:0043170//macromolecule metabolic process;GO:0044237//cellular metabolic process;GO:0006950//response to stress;GO:0044260//cellular macromolecule metabolic process;GO:1901360//organic cyclic compound metabolic process;GO:0006974//cellular response to DNA damage stimulus;GO:0034641//cellul…	molecular_function;cellular_component;biological_process	[C]protein-containing complex;intracellular;cellular anatomical entity;[P]metabolic process;response to stimulus;cellular process;[F]binding;	0.825635
Pop_A05G056143	[P]GO:0009987//cellular process;GO:0032268//regulation of cellular protein metabolic process;GO:0007049//cell cycle;GO:0019222//regulation of metabolic process;GO:0008152//metabolic process;GO:0043549//regulation of kinase activity;GO:0043412//macromolecule modification;GO:0036211//protein modification process;GO:0000278//mitotic cell cycle;GO:1903047//mitotic cell cycle process;GO:0044237//cellu…	molecular_function;biological_process;cellular_component	[C]protein-containing complex;cellular anatomical entity;intracellular;[P]biological regulation;metabolic process;cellular process;[F]binding;molecular function regulator;	1.55241
Pop_A05G056208	[P]GO:0065007//biological regulation;GO:0009987//cellular process;GO:0044281//small molecule metabolic process;GO:0042592//homeostatic process;GO:0018904//ether metabolic process;GO:0050789//regulation of biological process;GO:0050794//regulation of cellular process;GO:0019725//cellular homeostasis;GO:0065008//regulation of biological quality;GO:0071704//organic substance metabolic process;GO:000…	cellular_component;molecular_function;biological_process	[C]intracellular;cellular anatomical entity;[P]biological regulation;metabolic process;cellular process;[F]catalytic activity;	-1.12977
Pop_A05G056213	[P]GO:0071310//cellular response to organic substance;GO:0050896//response to stimulus;GO:0051716//cellular response to stimulus;GO:0071365//cellular response to auxin stimulus;GO:0032870//cellular response to hormone stimulus;GO:0009755//hormone-mediated signaling pathway;GO:0071495//cellular response to endogenous stimulus;GO:0009725//response to hormone;GO:0006810//transport;GO:0009734//auxin-…	cellular_component;biological_process	[C]cellular anatomical entity;[P]signaling;localization;cellular process;biological regulation;response to stimulus;	1.25043
Pop_A05G056227	[C]GO:0016020//membrane;GO:0031224//intrinsic component of membrane;GO:0110165//cellular anatomical entity;GO:0005886//plasma membrane;GO:0071944//cell periphery;GO:0016021//integral component of membrane;[F]GO:0016772//transferase activity, transferring phosphorus-containing groups;GO:1901265//nucleoside phosphate binding;GO:0000166//nucleotide binding;GO:0036094//small molecule binding;GO:00325…	cellular_component;molecular_function	[C]cellular anatomical entity;[F]binding;catalytic activity;	-0.847359
Pop_A05G057058	[P]GO:0046483//heterocycle metabolic process;GO:2000816//negative regulation of mitotic sister chromatid separation;GO:0033044//regulation of chromosome organization;GO:0007093//mitotic cell cycle checkpoint;GO:1903047//mitotic cell cycle process;GO:0010948//negative regulation of cell cycle process;GO:0007049//cell cycle;GO:0051985//negative regulation of chromosome segregation;GO:0009987//cellu…	molecular_function;cellular_component;biological_process	[C]cellular anatomical entity;intracellular;protein-containing complex;[P]metabolic process;cellular process;reproduction;reproductive process;biological regulation;[F]catalytic activity;binding;	0.949428
Pop_A05G057061	[P]GO:1901700//response to oxygen-containing compound;GO:0009749//response to glucose;GO:0034284//response to monosaccharide;GO:0044237//cellular metabolic process;GO:0015979//photosynthesis;GO:0009987//cellular process;GO:0042221//response to chemical;GO:0009746//response to hexose;GO:0009743//response to carbohydrate;GO:0008152//metabolic process;GO:0010033//response to organic substance;GO:005…	biological_process;molecular_function;cellular_component	[C]intracellular;cellular anatomical entity;[P]metabolic process;cellular process;response to stimulus;[F]binding;catalytic activity;	1.01577
Pop_A05G057064	[P]GO:0006793//phosphorus metabolic process;GO:0006807//nitrogen compound metabolic process;GO:0071704//organic substance metabolic process;GO:0036211//protein modification process;GO:0006468//protein phosphorylation;GO:0008152//metabolic process;GO:0019538//protein metabolic process;GO:0044260//cellular macromolecule metabolic process;GO:0044238//primary metabolic process;GO:0006464//cellular pr…	cellular_component;molecular_function;biological_process	[C]cellular anatomical entity;intracellular;[P]metabolic process;cellular process;[F]binding;catalytic activity;	1.43019
Pop_A05G057105	[P]GO:0005996//monosaccharide metabolic process;GO:0005975//carbohydrate metabolic process;GO:0008152//metabolic process;GO:0006006//glucose metabolic process;GO:0044281//small molecule metabolic process;GO:0071704//organic substance metabolic process;GO:0019318//hexose metabolic process;GO:0044238//primary metabolic process;[F]GO:0016491//oxidoreductase activity;GO:0003824//catalytic activity;GO…	molecular_function;biological_process	[P]metabolic process;[F]catalytic activity;binding;	-0.838775
Pop_A05G071608	[C]GO:0016020//membrane;GO:0110165//cellular anatomical entity;GO:0016021//integral component of membrane;GO:0031224//intrinsic component of membrane;[F]GO:0016811//hydrolase activity, acting on carbon-nitrogen (but not peptide) bonds, in linear amides;GO:0004040//amidase activity;GO:0003824//catalytic activity;GO:0016810//hydrolase activity, acting on carbon-nitrogen (but not peptide) bonds;GO:0…	cellular_component;molecular_function	[C]cellular anatomical entity;[F]catalytic activity;	2.27675
Pop_A05G071627	[C]GO:0016021//integral component of membrane;GO:0031224//intrinsic component of membrane;GO:0016020//membrane;GO:0110165//cellular anatomical entity;	cellular_component	[C]cellular anatomical entity;	1.45495
Pop_A05G071646	[F]GO:1901265//nucleoside phosphate binding;GO:0032555//purine ribonucleotide binding;GO:0008094//DNA-dependent ATPase activity;GO:0032553//ribonucleotide binding;GO:0043167//ion binding;GO:0036094//small molecule binding;GO:0032559//adenyl ribonucleotide binding;GO:0016787//hydrolase activity;GO:0016462//pyrophosphatase activity;GO:0003824//catalytic activity;GO:0000166//nucleotide binding;GO:00…	molecular_function	[F]catalytic activity;binding;	0.801105
Pop_A05G071681	[P]GO:0046173//polyol biosynthetic process;GO:0008610//lipid biosynthetic process;GO:1901615//organic hydroxy compound metabolic process;GO:1901617//organic hydroxy compound biosynthetic process;GO:0006021//inositol biosynthetic process;GO:0044281//small molecule metabolic process;GO:0090407//organophosphate biosynthetic process;GO:0006066//alcohol metabolic process;GO:0019751//polyol metabolic p…	biological_process;molecular_function;cellular_component	[C]intracellular;cellular anatomical entity;[P]cellular process;metabolic process;[F]catalytic activity;	-0.973929
Pop_A05G071691	[P]GO:1901575//organic substance catabolic process;GO:1901564//organonitrogen compound metabolic process;GO:0006807//nitrogen compound metabolic process;GO:0044238//primary metabolic process;GO:0019538//protein metabolic process;GO:0006508//proteolysis;GO:0071704//organic substance metabolic process;GO:0030163//protein catabolic process;GO:1901565//organonitrogen compound catabolic process;GO:000…	molecular_function;biological_process	[P]metabolic process;[F]catalytic activity;	1.08344
Pop_A05G071705	[P]GO:0044249//cellular biosynthetic process;GO:0008152//metabolic process;GO:0009059//macromolecule biosynthetic process;GO:1901564//organonitrogen compound metabolic process;GO:0043043//peptide biosynthetic process;GO:0034645//cellular macromolecule biosynthetic process;GO:1901566//organonitrogen compound biosynthetic process;GO:0019538//protein metabolic process;GO:0044238//primary metabolic p…	biological_process;cellular_component;molecular_function	[C]protein-containing complex;intracellular;cellular anatomical entity;[P]metabolic process;cellular process;[F]structural molecule activity;	1.43776
Pop_A05G071808	[P]GO:0033365//protein localization to organelle;GO:0072594//establishment of protein localization to organelle;GO:0015833//peptide transport;GO:0006810//transport;GO:0030150//protein import into mitochondrial matrix;GO:0045184//establishment of protein localization;GO:0051649//establishment of localization in cell;GO:0034613//cellular protein localization;GO:0051179//localization;GO:0071806//pro…	molecular_function;cellular_component;biological_process	[C]intracellular;cellular anatomical entity;protein-containing complex;[P]cellular process;localization;[F]transporter activity;	1.94943
Pop_A05G071851	[P]GO:1901576//organic substance biosynthetic process;GO:0044249//cellular biosynthetic process;GO:0044272//sulfur compound biosynthetic process;GO:0009058//biosynthetic process;GO:0000096//sulfur amino acid metabolic process;GO:0016053//organic acid biosynthetic process;GO:1901564//organonitrogen compound metabolic process;GO:0046394//carboxylic acid biosynthetic process;GO:0044238//primary meta…	biological_process;cellular_component;molecular_function	[C]intracellular;cellular anatomical entity;[P]metabolic process;cellular process;[F]catalytic activity;binding;	-0.611071
Pop_A05G071866	[F]GO:0016747//transferase activity, transferring acyl groups other than amino-acyl groups;GO:0016746//transferase activity, transferring acyl groups;GO:0016740//transferase activity;GO:0003824//catalytic activity;	molecular_function	[F]catalytic activity;	-0.594027
Pop_A05G071920	[P]GO:0010629//negative regulation of gene expression;GO:0045814//negative regulation of gene expression, epigenetic;GO:0065007//biological regulation;GO:0010556//regulation of macromolecule biosynthetic process;GO:0009889//regulation of biosynthetic process;GO:0060255//regulation of macromolecule metabolic process;GO:2001141//regulation of RNA biosynthetic process;GO:0050794//regulation of cellu…	molecular_function;cellular_component;biological_process	[C]cellular anatomical entity;protein-containing complex;intracellular;[P]cellular process;biological regulation;[F]binding;	1.51313
Pop_A05G071921	[P]GO:0045934//negative regulation of nucleobase-containing compound metabolic process;GO:0019219//regulation of nucleobase-containing compound metabolic process;GO:0006342//chromatin silencing;GO:0009892//negative regulation of metabolic process;GO:2000112//regulation of cellular macromolecule biosynthetic process;GO:0031327//negative regulation of cellular biosynthetic process;GO:0065007//biolo…	biological_process;molecular_function;cellular_component	[C]protein-containing complex;intracellular;cellular anatomical entity;[P]biological regulation;cellular process;[F]binding;	1.73516
Pop_A05G071937	[F]GO:0016740//transferase activity;GO:0003824//catalytic activity;GO:0016769//transferase activity, transferring nitrogenous groups;GO:0008483//transaminase activity;	molecular_function	[F]catalytic activity;	1.55131
Pop_A05G071940	[C]GO:0016020//membrane;GO:0110165//cellular anatomical entity;GO:0016021//integral component of membrane;GO:0031224//intrinsic component of membrane;	cellular_component	[C]cellular anatomical entity;	-0.731672
Pop_A05G071948	[C]GO:0110165//cellular anatomical entity;GO:0005829//cytosol;GO:0005737//cytoplasm;GO:0005622//intracellular;[F]GO:0000287//magnesium ion binding;GO:0036094//small molecule binding;GO:0005524//ATP binding;GO:0032553//ribonucleotide binding;GO:0042802//identical protein binding;GO:0097159//organic cyclic compound binding;GO:0033218//amide binding;GO:0032559//adenyl ribonucleotide binding;GO:00305…	molecular_function;cellular_component	[C]cellular anatomical entity;intracellular;[F]binding;catalytic activity;	-0.716561
Pop_A05G072014	[C]GO:0043227//membrane-bounded organelle;GO:0009536//plastid;GO:0005622//intracellular;GO:0009507//chloroplast;GO:0110165//cellular anatomical entity;GO:0043229//intracellular organelle;GO:0043226//organelle;GO:0005737//cytoplasm;GO:0043231//intracellular membrane-bounded organelle;[F]GO:0016853//isomerase activity;GO:0003755//peptidyl-prolyl cis-trans isomerase activity;GO:0140096//catalytic ac…	cellular_component;molecular_function	[C]cellular anatomical entity;intracellular;[F]catalytic activity;	-0.802864
Pop_A05G072062	[P]GO:0033674//positive regulation of kinase activity;GO:0042325//regulation of phosphorylation;GO:0001932//regulation of protein phosphorylation;GO:0051174//regulation of phosphorus metabolic process;GO:0007154//cell communication;GO:0023052//signaling;GO:0006468//protein phosphorylation;GO:0019538//protein metabolic process;GO:0050789//regulation of biological process;GO:0006464//cellular prote…	molecular_function;cellular_component;biological_process	[C]intracellular;cellular anatomical entity;[P]signaling;biological regulation;metabolic process;response to stimulus;cellular process;[F]catalytic activity;binding;	1.41429
Pop_A05G072097	[F]GO:0016747//transferase activity, transferring acyl groups other than amino-acyl groups;GO:0016746//transferase activity, transferring acyl groups;GO:0016740//transferase activity;GO:0003824//catalytic activity;	molecular_function	[F]catalytic activity;	3.26553
Pop_A05G072942	[P]GO:1902644//tertiary alcohol metabolic process;GO:0043289//apocarotenoid biosynthetic process;GO:0016106//sesquiterpenoid biosynthetic process;GO:0006629//lipid metabolic process;GO:0071704//organic substance metabolic process;GO:0019752//carboxylic acid metabolic process;GO:0032787//monocarboxylic acid metabolic process;GO:0006720//isoprenoid metabolic process;GO:0044249//cellular biosyntheti…	biological_process;cellular_component;molecular_function	[C]intracellular;cellular anatomical entity;[P]metabolic process;cellular process;[F]catalytic activity;binding;	-0.860018
Pop_A05G072952	[P]GO:0050789//regulation of biological process;GO:0007050//cell cycle arrest;GO:0022402//cell cycle process;GO:0050794//regulation of cellular process;GO:0009987//cellular process;GO:0051726//regulation of cell cycle;GO:0048523//negative regulation of cellular process;GO:0065007//biological regulation;GO:0048519//negative regulation of biological process;GO:0045786//negative regulation of cell c…	molecular_function;biological_process;cellular_component	[C]cellular anatomical entity;intracellular;[P]cellular process;biological regulation;[F]molecular function regulator;	-0.711901
Pop_A05G072967	[P]GO:0009056//catabolic process;GO:0042743//hydrogen peroxide metabolic process;GO:0006979//response to oxidative stress;GO:0009987//cellular process;GO:0042744//hydrogen peroxide catabolic process;GO:0072593//reactive oxygen species metabolic process;GO:0044237//cellular metabolic process;GO:0008152//metabolic process;GO:0044248//cellular catabolic process;GO:0050896//response to stimulus;GO:00…	biological_process;molecular_function	[P]metabolic process;response to stimulus;cellular process;[F]catalytic activity;binding;antioxidant activity;	1.33679
Pop_A05G072969	[P]GO:0006979//response to oxidative stress;GO:0009987//cellular process;GO:0044237//cellular metabolic process;GO:0072593//reactive oxygen species metabolic process;GO:0044248//cellular catabolic process;GO:0042744//hydrogen peroxide catabolic process;GO:0050896//response to stimulus;GO:0006950//response to stress;GO:0009056//catabolic process;GO:0008152//metabolic process;GO:0042743//hydrogen p…	biological_process;cellular_component;molecular_function	[C]cellular anatomical entity;[P]metabolic process;response to stimulus;cellular process;[F]antioxidant activity;binding;catalytic activity;	-1.52293
Pop_A05G073002	[P]GO:0050789//regulation of biological process;GO:0015979//photosynthesis;GO:0065007//biological regulation;GO:0043933//protein-containing complex subunit organization;GO:0016043//cellular component organization;GO:0044237//cellular metabolic process;GO:0010207//photosystem II assembly;GO:0065003//protein-containing complex assembly;GO:0008152//metabolic process;GO:0019222//regulation of metabol…	molecular_function;cellular_component;biological_process	[C]intracellular;protein-containing complex;cellular anatomical entity;[P]metabolic process;cellular process;biological regulation;[F]catalytic activity;	-0.786249
Pop_A05G073031	[P]GO:0006629//lipid metabolic process;GO:0008299//isoprenoid biosynthetic process;GO:0044238//primary metabolic process;GO:0009058//biosynthetic process;GO:0044237//cellular metabolic process;GO:0044255//cellular lipid metabolic process;GO:0044249//cellular biosynthetic process;GO:0008610//lipid biosynthetic process;GO:0008152//metabolic process;GO:1901576//organic substance biosynthetic process…	molecular_function;biological_process	[P]cellular process;metabolic process;[F]catalytic activity;	-0.535171
Pop_A05G073033	[P]GO:0044267//cellular protein metabolic process;GO:0036211//protein modification process;GO:0032446//protein modification by small protein conjugation;GO:0045116//protein neddylation;GO:0008152//metabolic process;GO:0044238//primary metabolic process;GO:0071704//organic substance metabolic process;GO:0006464//cellular protein modification process;GO:0006807//nitrogen compound metabolic process;…	molecular_function;biological_process	[P]cellular process;metabolic process;[F]binding;catalytic activity;	-5.00796
Pop_A05G073084	[C]GO:0009507//chloroplast;GO:0110165//cellular anatomical entity;GO:0043231//intracellular membrane-bounded organelle;GO:0043227//membrane-bounded organelle;GO:0043229//intracellular organelle;GO:0009536//plastid;GO:0043226//organelle;GO:0005622//intracellular;GO:0005737//cytoplasm;[F]GO:0003824//catalytic activity;	molecular_function;cellular_component	[C]intracellular;cellular anatomical entity;[F]catalytic activity;	-0.683965
Pop_A05G073116	[P]GO:0008152//metabolic process;GO:0044237//cellular metabolic process;GO:0071704//organic substance metabolic process;GO:0044249//cellular biosynthetic process;GO:0044550//secondary metabolite biosynthetic process;GO:0006725//cellular aromatic compound metabolic process;GO:0009699//phenylpropanoid biosynthetic process;GO:1901576//organic substance biosynthetic process;GO:0019748//secondary meta…	biological_process;molecular_function;cellular_component	[C]cellular anatomical entity;[P]cellular process;metabolic process;[F]binding;catalytic activity;	1.52593
Pop_A05G073161	[C]GO:0043231//intracellular membrane-bounded organelle;GO:0005737//cytoplasm;GO:0043226//organelle;GO:0043227//membrane-bounded organelle;GO:0009507//chloroplast;GO:0005622//intracellular;GO:0043229//intracellular organelle;GO:0009536//plastid;GO:0110165//cellular anatomical entity;[F]GO:0016491//oxidoreductase activity;GO:0008937//ferredoxin-NAD(P) reductase activity;GO:0016730//oxidoreductase …	cellular_component;molecular_function	[C]intracellular;cellular anatomical entity;[F]catalytic activity;	-0.793443
Pop_A05G073165	[P]GO:0006950//response to stress;GO:0006952//defense response;GO:0050896//response to stimulus;[C]GO:0110165//cellular anatomical entity;GO:0005576//extracellular region;	biological_process;cellular_component	[C]cellular anatomical entity;[P]response to stimulus;	-1.3956
Pop_A05G073173	[P]GO:0030154//cell differentiation;GO:0009987//cellular process;GO:0048869//cellular developmental process;GO:0032502//developmental process;[C]GO:0005622//intracellular;GO:0043231//intracellular membrane-bounded organelle;GO:0110165//cellular anatomical entity;GO:0005634//nucleus;GO:0043227//membrane-bounded organelle;GO:0043229//intracellular organelle;GO:0043226//organelle;[F]GO:0140110//tran…	cellular_component;biological_process;molecular_function	[C]intracellular;cellular anatomical entity;[P]cellular process;developmental process;[F]transcription regulator activity;binding;	-1.27965
Pop_A05G073207	[P]GO:0042743//hydrogen peroxide metabolic process;GO:0044248//cellular catabolic process;GO:0072593//reactive oxygen species metabolic process;GO:0008152//metabolic process;GO:0044237//cellular metabolic process;GO:0009987//cellular process;GO:0050896//response to stimulus;GO:0009056//catabolic process;GO:0042744//hydrogen peroxide catabolic process;GO:0006950//response to stress;GO:0006979//res…	biological_process;cellular_component;molecular_function	[C]cellular anatomical entity;[P]response to stimulus;cellular process;metabolic process;[F]catalytic activity;binding;antioxidant activity;	-1.35678
Pop_A05G073268	[C]GO:0005634//nucleus;GO:0110165//cellular anatomical entity;GO:0005622//intracellular;GO:0043231//intracellular membrane-bounded organelle;GO:0043226//organelle;GO:0043227//membrane-bounded organelle;GO:0043229//intracellular organelle;[F]GO:0003700//DNA-binding transcription factor activity;GO:1901363//heterocyclic compound binding;GO:0003676//nucleic acid binding;GO:0003677//DNA binding;GO:01…	cellular_component;molecular_function	[C]cellular anatomical entity;intracellular;[F]transcription regulator activity;binding;	2.14725
Pop_A05G073296	[P]GO:0042744//hydrogen peroxide catabolic process;GO:0008152//metabolic process;GO:0042743//hydrogen peroxide metabolic process;GO:0044237//cellular metabolic process;GO:0009056//catabolic process;GO:0009987//cellular process;GO:0050896//response to stimulus;GO:0044248//cellular catabolic process;GO:0006950//response to stress;GO:0006979//response to oxidative stress;GO:0072593//reactive oxygen …	biological_process;molecular_function	[P]response to stimulus;cellular process;metabolic process;[F]binding;catalytic activity;antioxidant activity;	-1.2117
Pop_A05G073387	[C]GO:0031224//intrinsic component of membrane;GO:0016020//membrane;GO:0110165//cellular anatomical entity;GO:0016021//integral component of membrane;	cellular_component	[C]cellular anatomical entity;	-0.588177
Pop_A05G073477	[P]GO:0032259//methylation;GO:0008152//metabolic process;[F]GO:0003824//catalytic activity;GO:0016740//transferase activity;GO:0008168//methyltransferase activity;GO:0016741//transferase activity, transferring one-carbon groups;	molecular_function;biological_process	[P]metabolic process;[F]catalytic activity;	1.42579
Pop_A05G073502	[F]GO:0097159//organic cyclic compound binding;GO:0003676//nucleic acid binding;GO:1901363//heterocyclic compound binding;GO:0005488//binding;GO:0003824//catalytic activity;	molecular_function	[F]binding;catalytic activity;	-0.626108
Pop_A06G053311	[C]GO:0110165//cellular anatomical entity;GO:0031224//intrinsic component of membrane;GO:0016020//membrane;GO:0016021//integral component of membrane;	cellular_component	[C]cellular anatomical entity;	0.958392
Pop_A06G053314	[P]GO:0009691//cytokinin biosynthetic process;GO:0009308//amine metabolic process;GO:0009987//cellular process;GO:0046483//heterocycle metabolic process;GO:0006725//cellular aromatic compound metabolic process;GO:0009058//biosynthetic process;GO:0010817//regulation of hormone levels;GO:0065007//biological regulation;GO:0008152//metabolic process;GO:0034754//cellular hormone metabolic process;GO:0…	molecular_function;cellular_component;biological_process	[C]cellular anatomical entity;intracellular;[P]metabolic process;biological regulation;cellular process;[F]catalytic activity;	-0.790174
Pop_A06G053357	[P]GO:0071704//organic substance metabolic process;GO:0044271//cellular nitrogen compound biosynthetic process;GO:0042401//cellular biogenic amine biosynthetic process;GO:1901566//organonitrogen compound biosynthetic process;GO:0009058//biosynthetic process;GO:0008152//metabolic process;GO:0009987//cellular process;GO:0009308//amine metabolic process;GO:0044249//cellular biosynthetic process;GO:0…	biological_process;cellular_component;molecular_function	[C]protein-containing complex;intracellular;cellular anatomical entity;[P]metabolic process;cellular process;[F]catalytic activity;	-1.04303
Pop_A06G053360	[C]GO:0031224//intrinsic component of membrane;GO:0005737//cytoplasm;GO:0016021//integral component of membrane;GO:0043226//organelle;GO:0043231//intracellular membrane-bounded organelle;GO:0110165//cellular anatomical entity;GO:0043227//membrane-bounded organelle;GO:0016020//membrane;GO:0009536//plastid;GO:0009507//chloroplast;GO:0032991//protein-containing complex;GO:0010598//NAD(P)H dehydrogen…	cellular_component	[C]protein-containing complex;intracellular;cellular anatomical entity;	-0.796302
Pop_A06G053380	[P]GO:0007015//actin filament organization;GO:0065007//biological regulation;GO:0032870//cellular response to hormone stimulus;GO:0050789//regulation of biological process;GO:0050896//response to stimulus;GO:0009755//hormone-mediated signaling pathway;GO:0097435//supramolecular fiber organization;GO:0016043//cellular component organization;GO:0007010//cytoskeleton organization;GO:0007154//cell co…	biological_process;molecular_function;cellular_component	[C]protein-containing complex;intracellular;cellular anatomical entity;[P]response to stimulus;cellular process;signaling;biological regulation;[F]binding;catalytic activity;	0.786154
Pop_A06G053400	[P]GO:0046483//heterocycle metabolic process;GO:0036297//interstrand cross-link repair;GO:0051716//cellular response to stimulus;GO:0008152//metabolic process;GO:0016043//cellular component organization;GO:0044238//primary metabolic process;GO:0043247//telomere maintenance in response to DNA damage;GO:0043170//macromolecule metabolic process;GO:0000726//non-recombinational repair;GO:0065008//regu…	biological_process;molecular_function;cellular_component	[C]intracellular;cellular anatomical entity;[P]cellular process;biological regulation;response to stimulus;metabolic process;[F]catalytic activity;binding;	1.51379
Pop_A06G053480	[P]GO:0007018//microtubule-based movement;GO:0009987//cellular process;GO:0007017//microtubule-based process;GO:0006928//movement of cell or subcellular component;[C]GO:0110165//cellular anatomical entity;GO:0099512//supramolecular fiber;GO:0005856//cytoskeleton;GO:0043226//organelle;GO:0005875//microtubule associated complex;GO:0005622//intracellular;GO:0005871//kinesin complex;GO:0032991//prote…	molecular_function;cellular_component;biological_process	[C]cellular anatomical entity;intracellular;protein-containing complex;[P]cellular process;[F]binding;catalytic activity;	1.74433
Pop_A06G053524	[F]GO:0003824//catalytic activity;GO:0016491//oxidoreductase activity;	molecular_function	[F]catalytic activity;	3.35299
Pop_A06G053613	[P]GO:0008152//metabolic process;GO:1901576//organic substance biosynthetic process;GO:0006261//DNA-dependent DNA replication;GO:0044260//cellular macromolecule metabolic process;GO:0033260//nuclear DNA replication;GO:0071704//organic substance metabolic process;GO:0044786//cell cycle DNA replication;GO:0006260//DNA replication;GO:0007049//cell cycle;GO:0034645//cellular macromolecule biosyntheti…	cellular_component;biological_process	[C]cellular anatomical entity;intracellular;[P]cellular process;metabolic process;	1.63288
Pop_A06G053714	[C]GO:0043231//intracellular membrane-bounded organelle;GO:0009536//plastid;GO:0009579//thylakoid;GO:0043226//organelle;GO:0005622//intracellular;GO:0005737//cytoplasm;GO:0110165//cellular anatomical entity;GO:0009507//chloroplast;GO:0031977//thylakoid lumen;GO:0043229//intracellular organelle;GO:0043227//membrane-bounded organelle;[F]GO:0016859//cis-trans isomerase activity;GO:0016853//isomerase…	cellular_component;molecular_function	[C]intracellular;cellular anatomical entity;[F]catalytic activity;	-0.891678
Pop_A06G053793	[P]GO:0009071//serine family amino acid catabolic process;GO:0019752//carboxylic acid metabolic process;GO:0044238//primary metabolic process;GO:0071704//organic substance metabolic process;GO:0006807//nitrogen compound metabolic process;GO:1901565//organonitrogen compound catabolic process;GO:1901564//organonitrogen compound metabolic process;GO:0044237//cellular metabolic process;GO:1901605//al…	biological_process;molecular_function;cellular_component	[C]cellular anatomical entity;intracellular;[P]metabolic process;cellular process;[F]catalytic activity;	-0.747274
Pop_A06G061411	[P]GO:0050896//response to stimulus;GO:0006952//defense response;GO:0006950//response to stress;[C]GO:0043227//membrane-bounded organelle;GO:0009536//plastid;GO:0031984//organelle subcompartment;GO:0055035//plastid thylakoid membrane;GO:0042651//thylakoid membrane;GO:0005737//cytoplasm;GO:0043226//organelle;GO:0016020//membrane;GO:0005576//extracellular region;GO:0043231//intracellular membrane-b…	cellular_component;biological_process	[C]cellular anatomical entity;intracellular;[P]response to stimulus;	-0.77618
Pop_A06G061468	[P]GO:0007017//microtubule-based process;GO:0009987//cellular process;GO:0007018//microtubule-based movement;GO:0006928//movement of cell or subcellular component;[F]GO:0016787//hydrolase activity;GO:0032559//adenyl ribonucleotide binding;GO:0017111//nucleoside-triphosphatase activity;GO:0008092//cytoskeletal protein binding;GO:0015631//tubulin binding;GO:0032553//ribonucleotide binding;GO:190136…	biological_process;molecular_function	[P]cellular process;[F]catalytic activity;binding;	1.1196
Pop_A06G061470	[C]GO:0110165//cellular anatomical entity;GO:0016021//integral component of membrane;GO:0016020//membrane;GO:0031224//intrinsic component of membrane;[F]GO:0022857//transmembrane transporter activity;GO:0005215//transporter activity;	cellular_component;molecular_function	[C]cellular anatomical entity;[F]transporter activity;	1.78455
Pop_A06G061473	[P]GO:2000113//negative regulation of cellular macromolecule biosynthetic process;GO:0065007//biological regulation;GO:0019219//regulation of nucleobase-containing compound metabolic process;GO:1902679//negative regulation of RNA biosynthetic process;GO:0010556//regulation of macromolecule biosynthetic process;GO:0006325//chromatin organization;GO:0031324//negative regulation of cellular metaboli…	molecular_function;biological_process;cellular_component	[C]intracellular;cellular anatomical entity;protein-containing complex;[P]biological regulation;cellular process;[F]binding;	0.905231
Pop_A06G061501	[C]GO:0005856//cytoskeleton;GO:0110165//cellular anatomical entity;GO:0043229//intracellular organelle;GO:0005622//intracellular;GO:0099512//supramolecular fiber;GO:0043228//non-membrane-bounded organelle;GO:0099080//supramolecular complex;GO:0015630//microtubule cytoskeleton;GO:0099513//polymeric cytoskeletal fiber;GO:0099081//supramolecular polymer;GO:0005874//microtubule;GO:0043232//intracellu…	molecular_function;cellular_component	[C]cellular anatomical entity;intracellular;[F]binding;	1.15837
Pop_A06G061509	[P]GO:0009987//cellular process;GO:0006722//triterpenoid metabolic process;GO:0009058//biosynthetic process;GO:0016114//terpenoid biosynthetic process;GO:0044237//cellular metabolic process;GO:1901576//organic substance biosynthetic process;GO:0071704//organic substance metabolic process;GO:0044255//cellular lipid metabolic process;GO:0008152//metabolic process;GO:0016104//triterpenoid biosynthet…	molecular_function;biological_process;cellular_component	[C]intracellular;cellular anatomical entity;[P]cellular process;metabolic process;[F]catalytic activity;	2.2489
Pop_A06G061613	[P]GO:0055114//oxidation-reduction process;GO:0033013//tetrapyrrole metabolic process;GO:0006778//porphyrin-containing compound metabolic process;GO:0009056//catabolic process;GO:1901360//organic cyclic compound metabolic process;GO:0042440//pigment metabolic process;GO:0034641//cellular nitrogen compound metabolic process;GO:0006807//nitrogen compound metabolic process;GO:1901564//organonitrogen…	biological_process;cellular_component;molecular_function	[C]cellular anatomical entity;[P]cellular process;metabolic process;[F]catalytic activity;	-0.826038
Pop_A06G061616	[C]GO:0043229//intracellular organelle;GO:0110165//cellular anatomical entity;GO:0043231//intracellular membrane-bounded organelle;GO:0043227//membrane-bounded organelle;GO:0005634//nucleus;GO:0005622//intracellular;GO:0043226//organelle;[F]GO:0003677//DNA binding;GO:0003700//DNA-binding transcription factor activity;GO:0140110//transcription regulator activity;GO:0005488//binding;GO:0003676//nuc…	cellular_component;molecular_function	[C]cellular anatomical entity;intracellular;[F]transcription regulator activity;binding;	1.52539
Pop_A06G061647	[P]GO:0048268//clathrin coat assembly;GO:0009987//cellular process;GO:0065003//protein-containing complex assembly;GO:0016043//cellular component organization;GO:0034622//cellular protein-containing complex assembly;GO:0071840//cellular component organization or biogenesis;GO:0022607//cellular component assembly;GO:0043933//protein-containing complex subunit organization;GO:0044085//cellular comp…	biological_process;cellular_component;molecular_function	[C]intracellular;cellular anatomical entity;[P]cellular process;[F]binding;	-1.17874
Pop_A06G061704	[C]GO:0110165//cellular anatomical entity;GO:0031224//intrinsic component of membrane;GO:0016021//integral component of membrane;GO:0016020//membrane;[F]GO:0009678//pyrophosphate hydrolysis-driven proton transmembrane transporter activity;GO:0008324//cation transmembrane transporter activity;GO:0015075//ion transmembrane transporter activity;GO:0015078//proton transmembrane transporter activity;G…	molecular_function;cellular_component	[C]cellular anatomical entity;[F]transporter activity;catalytic activity;	-0.811017
Pop_A06G061762	[P]GO:0032259//methylation;GO:0008152//metabolic process;[C]GO:0043231//intracellular membrane-bounded organelle;GO:0110165//cellular anatomical entity;GO:0009536//plastid;GO:0005737//cytoplasm;GO:0043227//membrane-bounded organelle;GO:0009507//chloroplast;GO:0043226//organelle;GO:0005622//intracellular;GO:0043229//intracellular organelle;[F]GO:0016741//transferase activity, transferring one-carb…	molecular_function;cellular_component;biological_process	[C]intracellular;cellular anatomical entity;[P]metabolic process;[F]catalytic activity;	-1.00806
Pop_A06G061776	[C]GO:0043226//organelle;GO:0110165//cellular anatomical entity;GO:0009507//chloroplast;GO:0009536//plastid;GO:0005622//intracellular;GO:0016021//integral component of membrane;GO:0005737//cytoplasm;GO:0043229//intracellular organelle;GO:0043231//intracellular membrane-bounded organelle;GO:0031224//intrinsic component of membrane;GO:0016020//membrane;GO:0043227//membrane-bounded organelle;[F]GO:0…	cellular_component;molecular_function	[C]intracellular;cellular anatomical entity;[F]catalytic activity;	-0.824583
Pop_A06G061790	[P]GO:0048523//negative regulation of cellular process;GO:0051338//regulation of transferase activity;GO:0043086//negative regulation of catalytic activity;GO:0065007//biological regulation;GO:0080090//regulation of primary metabolic process;GO:0032269//negative regulation of cellular protein metabolic process;GO:0032268//regulation of cellular protein metabolic process;GO:0051246//regulation of …	cellular_component;biological_process	[C]cellular anatomical entity;intracellular;[P]biological regulation;	1.65202
Pop_A06G061869	[P]GO:0033013//tetrapyrrole metabolic process;GO:0033014//tetrapyrrole biosynthetic process;GO:0018130//heterocycle biosynthetic process;GO:1901362//organic cyclic compound biosynthetic process;GO:0044237//cellular metabolic process;GO:1901360//organic cyclic compound metabolic process;GO:0015994//chlorophyll metabolic process;GO:1901564//organonitrogen compound metabolic process;GO:1901566//orga…	molecular_function;cellular_component;biological_process	[C]cellular anatomical entity;intracellular;[P]cellular process;metabolic process;[F]catalytic activity;	-0.744416
Pop_A06G061904	[P]GO:1901564//organonitrogen compound metabolic process;GO:0023052//signaling;GO:0044267//cellular protein metabolic process;GO:0018209//peptidyl-serine modification;GO:0050896//response to stimulus;GO:0007165//signal transduction;GO:0071704//organic substance metabolic process;GO:0044260//cellular macromolecule metabolic process;GO:0006464//cellular protein modification process;GO:0018193//pept…	molecular_function;biological_process;cellular_component	[C]cellular anatomical entity;intracellular;[P]biological regulation;signaling;response to stimulus;metabolic process;cellular process;[F]catalytic activity;binding;	-1.32447
Pop_A06G061968	[P]GO:0080090//regulation of primary metabolic process;GO:0032885//regulation of polysaccharide biosynthetic process;GO:0019222//regulation of metabolic process;GO:0000303//response to superoxide;GO:1901463//regulation of tetrapyrrole biosynthetic process;GO:2000112//regulation of cellular macromolecule biosynthetic process;GO:0051171//regulation of nitrogen compound metabolic process;GO:0000302/…	biological_process;molecular_function;cellular_component	[C]cellular anatomical entity;intracellular;[P]detoxification;biological regulation;response to stimulus;metabolic process;cellular process;[F]binding;antioxidant activity;molecular function regulator;catalytic activity;	-0.766253
Pop_A06G062024	[P]GO:0009987//cellular process;GO:0007017//microtubule-based process;GO:0006928//movement of cell or subcellular component;GO:0007018//microtubule-based movement;[F]GO:0003777//microtubule motor activity;GO:0017111//nucleoside-triphosphatase activity;GO:0043168//anion binding;GO:0008092//cytoskeletal protein binding;GO:0032555//purine ribonucleotide binding;GO:0035639//purine ribonucleoside trip…	molecular_function;biological_process	[P]cellular process;[F]catalytic activity;binding;	1.53861
Pop_A06G062043	[P]GO:0015994//chlorophyll metabolic process;GO:0071704//organic substance metabolic process;GO:0009058//biosynthetic process;GO:1901360//organic cyclic compound metabolic process;GO:0033013//tetrapyrrole metabolic process;GO:0015995//chlorophyll biosynthetic process;GO:0033014//tetrapyrrole biosynthetic process;GO:0046148//pigment biosynthetic process;GO:0044249//cellular biosynthetic process;GO…	molecular_function;biological_process	[P]cellular process;metabolic process;[F]catalytic activity;binding;	-0.783963
Pop_A06G062048	[C]GO:0110165//cellular anatomical entity;GO:0005737//cytoplasm;GO:0005622//intracellular;GO:0043229//intracellular organelle;GO:0043226//organelle;GO:0043227//membrane-bounded organelle;GO:0043231//intracellular membrane-bounded organelle;GO:0005634//nucleus;	cellular_component	[C]intracellular;cellular anatomical entity;	1.31258
Pop_A06G062112	[P]GO:0008152//metabolic process;GO:0009056//catabolic process;GO:0044257//cellular protein catabolic process;GO:0044248//cellular catabolic process;GO:0009057//macromolecule catabolic process;GO:0030163//protein catabolic process;GO:0044238//primary metabolic process;GO:0019538//protein metabolic process;GO:1901575//organic substance catabolic process;GO:0006807//nitrogen compound metabolic proc…	biological_process;molecular_function;cellular_component	[C]intracellular;cellular anatomical entity;[P]metabolic process;cellular process;[F]binding;catalytic activity;	2.30648
Pop_A06G062125	[P]GO:0006812//cation transport;GO:0031323//regulation of cellular metabolic process;GO:0051179//localization;GO:0010556//regulation of macromolecule biosynthetic process;GO:0050794//regulation of cellular process;GO:0019219//regulation of nucleobase-containing compound metabolic process;GO:0060255//regulation of macromolecule metabolic process;GO:0030001//metal ion transport;GO:0009889//regulati…	molecular_function;biological_process	[P]biological regulation;localization;[F]binding;	-1.53044
Pop_A06G062142	[P]GO:0051179//localization;GO:0006810//transport;GO:0006811//ion transport;GO:0006812//cation transport;GO:0051234//establishment of localization;GO:0030001//metal ion transport;[F]GO:0046872//metal ion binding;GO:0043169//cation binding;GO:0043167//ion binding;GO:0005488//binding;	molecular_function;biological_process	[P]localization;[F]binding;	2.25192
Pop_A06G062284	[P]GO:0000280//nuclear division;GO:0022414//reproductive process;GO:0000070//mitotic sister chromatid segregation;GO:0007059//chromosome segregation;GO:0009987//cellular process;GO:0051321//meiotic cell cycle;GO:0048285//organelle fission;GO:0007076//mitotic chromosome condensation;GO:0071840//cellular component organization or biogenesis;GO:0022402//cell cycle process;GO:0006323//DNA packaging;G…	biological_process;molecular_function;cellular_component	[C]cellular anatomical entity;intracellular;protein-containing complex;[P]reproduction;cellular process;reproductive process;[F]binding;	1.40359
Pop_A06G062349	[F]GO:0016746//transferase activity, transferring acyl groups;GO:0003824//catalytic activity;GO:0016740//transferase activity;GO:0016747//transferase activity, transferring acyl groups other than amino-acyl groups;	molecular_function	[F]catalytic activity;	1.62628
Pop_A06G062380	[C]GO:0043229//intracellular organelle;GO:0110165//cellular anatomical entity;GO:0005622//intracellular;GO:0043227//membrane-bounded organelle;GO:0043226//organelle;GO:0043231//intracellular membrane-bounded organelle;[F]GO:0016740//transferase activity;GO:0016758//transferase activity, transferring hexosyl groups;GO:0003824//catalytic activity;GO:0008194//UDP-glycosyltransferase activity;GO:0016…	molecular_function;cellular_component	[C]cellular anatomical entity;intracellular;[F]catalytic activity;	-1.02831
Pop_A06G062385	[C]GO:0043231//intracellular membrane-bounded organelle;GO:0110165//cellular anatomical entity;GO:0043227//membrane-bounded organelle;GO:0043226//organelle;GO:0043229//intracellular organelle;GO:0005622//intracellular;[F]GO:0008194//UDP-glycosyltransferase activity;GO:0016740//transferase activity;GO:0016757//transferase activity, transferring glycosyl groups;GO:0003824//catalytic activity;GO:001…	cellular_component;molecular_function	[C]intracellular;cellular anatomical entity;[F]catalytic activity;	2.99791
Pop_A06G062845	[C]GO:0110165//cellular anatomical entity;GO:0043231//intracellular membrane-bounded organelle;GO:0043227//membrane-bounded organelle;GO:0043226//organelle;GO:0043229//intracellular organelle;GO:0005622//intracellular;[F]GO:0016740//transferase activity;GO:0008194//UDP-glycosyltransferase activity;GO:0016758//transferase activity, transferring hexosyl groups;GO:0003824//catalytic activity;GO:0016…	cellular_component;molecular_function	[C]intracellular;cellular anatomical entity;[F]catalytic activity;	1.9401
Pop_A06G062895	[P]GO:0050896//response to stimulus;GO:0006979//response to oxidative stress;GO:0006950//response to stress;[F]GO:0004602//glutathione peroxidase activity;GO:0016209//antioxidant activity;GO:0016491//oxidoreductase activity;GO:0016684//oxidoreductase activity, acting on peroxide as acceptor;GO:0003824//catalytic activity;GO:0004601//peroxidase activity;	molecular_function;biological_process	[P]response to stimulus;[F]antioxidant activity;catalytic activity;	-0.970995
Pop_A06G063028	[P]GO:0043412//macromolecule modification;GO:0036211//protein modification process;GO:0071704//organic substance metabolic process;GO:0044267//cellular protein metabolic process;GO:0009987//cellular process;GO:0070646//protein modification by small protein removal;GO:0006464//cellular protein modification process;GO:0006508//proteolysis;GO:0000338//protein deneddylation;GO:0044260//cellular macro…	cellular_component;molecular_function;biological_process	[C]intracellular;protein-containing complex;cellular anatomical entity;[P]cellular process;metabolic process;[F]catalytic activity;	0.765936
Pop_A06G063191	[P]GO:0009141//nucleoside triphosphate metabolic process;GO:0044249//cellular biosynthetic process;GO:0006807//nitrogen compound metabolic process;GO:1901576//organic substance biosynthetic process;GO:0055086//nucleobase-containing small molecule metabolic process;GO:0009199//ribonucleoside triphosphate metabolic process;GO:0090407//organophosphate biosynthetic process;GO:0019438//aromatic compou…	molecular_function;biological_process;cellular_component	[C]protein-containing complex;intracellular;cellular anatomical entity;[P]metabolic process;cellular process;localization;[F]transporter activity;	-1.02395
Pop_A06G064711	[C]GO:0009507//chloroplast;GO:0043229//intracellular organelle;GO:0016021//integral component of membrane;GO:0031224//intrinsic component of membrane;GO:0009536//plastid;GO:0005622//intracellular;GO:0031984//organelle subcompartment;GO:0043231//intracellular membrane-bounded organelle;GO:0055035//plastid thylakoid membrane;GO:0031976//plastid thylakoid;GO:0016020//membrane;GO:0009534//chloroplast…	cellular_component	[C]cellular anatomical entity;intracellular;	-0.881737
Pop_A06G064746	[C]GO:0005622//intracellular;GO:0005737//cytoplasm;GO:0110165//cellular anatomical entity;[F]GO:0016301//kinase activity;GO:1901363//heterocyclic compound binding;GO:0030554//adenyl nucleotide binding;GO:0017076//purine nucleotide binding;GO:0004672//protein kinase activity;GO:0032555//purine ribonucleotide binding;GO:0140096//catalytic activity, acting on a protein;GO:0016772//transferase activi…	cellular_component;molecular_function	[C]intracellular;cellular anatomical entity;[F]binding;catalytic activity;	-0.848052
Pop_A06G064760	[F]GO:0097367//carbohydrate derivative binding;GO:0030554//adenyl nucleotide binding;GO:0035639//purine ribonucleoside triphosphate binding;GO:0005488//binding;GO:0032555//purine ribonucleotide binding;GO:1901265//nucleoside phosphate binding;GO:0017076//purine nucleotide binding;GO:0032559//adenyl ribonucleotide binding;GO:0000166//nucleotide binding;GO:0043167//ion binding;GO:0005524//ATP bindi…	molecular_function	[F]binding;	1.83829
Pop_A06G064772	[C]GO:0043227//membrane-bounded organelle;GO:0005622//intracellular;GO:0043231//intracellular membrane-bounded organelle;GO:0110165//cellular anatomical entity;GO:0005634//nucleus;GO:0043229//intracellular organelle;GO:0043226//organelle;[F]GO:0003677//DNA binding;GO:1901363//heterocyclic compound binding;GO:0005488//binding;GO:0003676//nucleic acid binding;GO:0097159//organic cyclic compound bin…	cellular_component;molecular_function	[C]cellular anatomical entity;intracellular;[F]binding;transcription regulator activity;	1.12621
Pop_A06G064780	[F]GO:0003824//catalytic activity;GO:0016788//hydrolase activity, acting on ester bonds;GO:0016787//hydrolase activity;	molecular_function	[F]catalytic activity;	1.27224
Pop_A06G064802	[C]GO:0005886//plasma membrane;GO:0110165//cellular anatomical entity;GO:0071944//cell periphery;GO:0016020//membrane;	cellular_component	[C]cellular anatomical entity;	-1.88029
Pop_A06G064871	[C]GO:0005622//intracellular;GO:0005737//cytoplasm;GO:0110165//cellular anatomical entity;	cellular_component	[C]intracellular;cellular anatomical entity;	-0.849605
Pop_A06G064874	[C]GO:0043231//intracellular membrane-bounded organelle;GO:0110165//cellular anatomical entity;GO:0043227//membrane-bounded organelle;GO:0043229//intracellular organelle;GO:0043226//organelle;GO:0005622//intracellular;[F]GO:0016740//transferase activity;GO:0016758//transferase activity, transferring hexosyl groups;GO:0008194//UDP-glycosyltransferase activity;GO:0016757//transferase activity, tran…	molecular_function;cellular_component	[C]cellular anatomical entity;intracellular;[F]catalytic activity;	1.13186
Pop_A06G064876	[F]GO:0003824//catalytic activity;GO:0016903//oxidoreductase activity, acting on the aldehyde or oxo group of donors;GO:0016620//oxidoreductase activity, acting on the aldehyde or oxo group of donors, NAD or NADP as acceptor;GO:0016491//oxidoreductase activity;	molecular_function	[F]catalytic activity;	-0.727929
Pop_A06G079330	[P]GO:0044237//cellular metabolic process;GO:0008152//metabolic process;GO:0009987//cellular process;GO:0015979//photosynthesis;[C]GO:0009523//photosystem II;GO:0034357//photosynthetic membrane;GO:0009579//thylakoid;GO:0098796//membrane protein complex;GO:0032991//protein-containing complex;GO:0005622//intracellular;GO:0016021//integral component of membrane;GO:0110165//cellular anatomical entity…	cellular_component;biological_process	[C]intracellular;protein-containing complex;cellular anatomical entity;[P]cellular process;metabolic process;	-0.858631
Pop_A06G079350	[F]GO:0016740//transferase activity;GO:0003824//catalytic activity;GO:0016747//transferase activity, transferring acyl groups other than amino-acyl groups;GO:0016746//transferase activity, transferring acyl groups;GO:0016407//acetyltransferase activity;GO:0016410//N-acyltransferase activity;GO:0008080//N-acetyltransferase activity;	molecular_function	[F]catalytic activity;	-0.767675
Pop_A06G079398	[P]GO:0042592//homeostatic process;GO:0019725//cellular homeostasis;GO:0006979//response to oxidative stress;GO:0062197//cellular response to chemical stress;GO:0050794//regulation of cellular process;GO:0033554//cellular response to stress;GO:0070887//cellular response to chemical stimulus;GO:0065007//biological regulation;GO:0042221//response to chemical;GO:0065008//regulation of biological qua…	biological_process;cellular_component;molecular_function	[C]intracellular;cellular anatomical entity;[P]cellular process;biological regulation;response to stimulus;[F]catalytic activity;antioxidant activity;	-0.622458
Pop_A06G079406	[P]GO:0009987//cellular process;GO:0005985//sucrose metabolic process;GO:0071704//organic substance metabolic process;GO:0044238//primary metabolic process;GO:0005975//carbohydrate metabolic process;GO:0005984//disaccharide metabolic process;GO:0008152//metabolic process;GO:0044262//cellular carbohydrate metabolic process;GO:0044237//cellular metabolic process;GO:0009311//oligosaccharide metaboli…	biological_process;molecular_function	[P]metabolic process;cellular process;[F]catalytic activity;	1.23384
Pop_A06G079485	[C]GO:0031224//intrinsic component of membrane;GO:0016020//membrane;GO:0110165//cellular anatomical entity;GO:0016021//integral component of membrane;	cellular_component	[C]cellular anatomical entity;	-0.922968
Pop_A06G085700	[P]GO:0009056//catabolic process;GO:0005976//polysaccharide metabolic process;GO:0043170//macromolecule metabolic process;GO:0000272//polysaccharide catabolic process;GO:0009057//macromolecule catabolic process;GO:1901575//organic substance catabolic process;GO:0008152//metabolic process;GO:0005975//carbohydrate metabolic process;GO:0071704//organic substance metabolic process;GO:0045490//pectin …	cellular_component;biological_process;molecular_function	[C]cellular anatomical entity;[P]metabolic process;[F]binding;catalytic activity;	1.09857
Pop_A06G085724	[P]GO:0055114//oxidation-reduction process;GO:0008152//metabolic process;[F]GO:0016209//antioxidant activity;	biological_process;molecular_function	[P]metabolic process;[F]antioxidant activity;	-1.02352
Pop_A06G085743	[P]GO:1903047//mitotic cell cycle process;GO:0034641//cellular nitrogen compound metabolic process;GO:0022402//cell cycle process;GO:1901576//organic substance biosynthetic process;GO:0046483//heterocycle metabolic process;GO:0009058//biosynthetic process;GO:0007049//cell cycle;GO:0044249//cellular biosynthetic process;GO:0044260//cellular macromolecule metabolic process;GO:0050896//response to s…	molecular_function;cellular_component;biological_process	[C]cellular anatomical entity;intracellular;[P]metabolic process;cellular process;response to stimulus;[F]catalytic activity;binding;	1.46229
Pop_A06G085752	[F]GO:0042578//phosphoric ester hydrolase activity;GO:0016788//hydrolase activity, acting on ester bonds;GO:0016787//hydrolase activity;GO:0003824//catalytic activity;	molecular_function	[F]catalytic activity;	-0.739339
Pop_A06G089328	[C]GO:0016020//membrane;GO:0005886//plasma membrane;GO:0016021//integral component of membrane;GO:0071944//cell periphery;GO:0031224//intrinsic component of membrane;GO:0110165//cellular anatomical entity;[F]GO:0005524//ATP binding;GO:0032555//purine ribonucleotide binding;GO:0032553//ribonucleotide binding;GO:0016740//transferase activity;GO:0032559//adenyl ribonucleotide binding;GO:0030554//ade…	cellular_component;molecular_function	[C]cellular anatomical entity;[F]binding;catalytic activity;	1.62714
Pop_A06G089390	[P]GO:0033365//protein localization to organelle;GO:0015833//peptide transport;GO:0071702//organic substance transport;GO:0051169//nuclear transport;GO:0034504//protein localization to nucleus;GO:0046907//intracellular transport;GO:0006810//transport;GO:0034613//cellular protein localization;GO:0071705//nitrogen compound transport;GO:0051649//establishment of localization in cell;GO:0009987//cell…	biological_process;molecular_function;cellular_component	[C]cellular anatomical entity;intracellular;[P]localization;cellular process;[F]binding;transporter activity;	1.59501
Pop_A06G089404	[C]GO:0110165//cellular anatomical entity;GO:0016020//membrane;GO:0031224//intrinsic component of membrane;GO:0016021//integral component of membrane;	cellular_component	[C]cellular anatomical entity;	-1.03032
Pop_A06G089424	[P]GO:0042819//vitamin B6 biosynthetic process;GO:0006520//cellular amino acid metabolic process;GO:0042816//vitamin B6 metabolic process;GO:0006807//nitrogen compound metabolic process;GO:0006767//water-soluble vitamin metabolic process;GO:0044271//cellular nitrogen compound biosynthetic process;GO:0043436//oxoacid metabolic process;GO:0008614//pyridoxine metabolic process;GO:1901617//organic hy…	molecular_function;biological_process	[P]cellular process;metabolic process;[F]catalytic activity;	-0.800864
Pop_A06G089432	[P]GO:0055082//cellular chemical homeostasis;GO:0098660//inorganic ion transmembrane transport;GO:0072511//divalent inorganic cation transport;GO:0051179//localization;GO:0006811//ion transport;GO:0065008//regulation of biological quality;GO:0072503//cellular divalent inorganic cation homeostasis;GO:0055080//cation homeostasis;GO:0098655//cation transmembrane transport;GO:0030003//cellular cation…	cellular_component;molecular_function;biological_process	[C]intracellular;cellular anatomical entity;[P]localization;cellular process;biological regulation;[F]transporter activity;	-0.753377
Pop_A06G089436	[P]GO:0009628//response to abiotic stimulus;GO:0006807//nitrogen compound metabolic process;GO:0050896//response to stimulus;GO:0019538//protein metabolic process;GO:0044267//cellular protein metabolic process;GO:0015979//photosynthesis;GO:0044238//primary metabolic process;GO:0018298//protein-chromophore linkage;GO:0009314//response to radiation;GO:0009416//response to light stimulus;GO:0009765/…	molecular_function;biological_process;cellular_component	[C]intracellular;cellular anatomical entity;protein-containing complex;[P]metabolic process;response to stimulus;cellular process;[F]binding;	-0.836111
Pop_A06G089457	[F]GO:0016740//transferase activity;GO:0003824//catalytic activity;GO:0016746//transferase activity, transferring acyl groups;GO:0016747//transferase activity, transferring acyl groups other than amino-acyl groups;	molecular_function	[F]catalytic activity;	-1.22298
Pop_A06G089501	[P]GO:0006006//glucose metabolic process;GO:0009987//cellular process;GO:0009058//biosynthetic process;GO:1901135//carbohydrate derivative metabolic process;GO:0044262//cellular carbohydrate metabolic process;GO:0019637//organophosphate metabolic process;GO:0034637//cellular carbohydrate biosynthetic process;GO:0006796//phosphate-containing compound metabolic process;GO:0006002//fructose 6-phosph…	molecular_function;cellular_component;biological_process	[C]cellular anatomical entity;intracellular;[P]metabolic process;cellular process;[F]catalytic activity;	-1.04882
Pop_A06G089507	[P]GO:0071310//cellular response to organic substance;GO:0071495//cellular response to endogenous stimulus;GO:1901700//response to oxygen-containing compound;GO:0007165//signal transduction;GO:0048545//response to steroid hormone;GO:0009755//hormone-mediated signaling pathway;GO:0071383//cellular response to steroid hormone stimulus;GO:0009987//cellular process;GO:0070887//cellular response to ch…	molecular_function;biological_process	[P]response to stimulus;signaling;cellular process;biological regulation;[F]binding;catalytic activity;	1.00622
Pop_A06G089530	[P]GO:0050790//regulation of catalytic activity;GO:2000580//regulation of ATP-dependent microtubule motor activity, plus-end-directed;GO:0044093//positive regulation of molecular function;GO:0043462//regulation of ATPase activity;GO:0032781//positive regulation of ATPase activity;GO:0051345//positive regulation of hydrolase activity;GO:0009987//cellular process;GO:2000574//regulation of microtubu…	biological_process;cellular_component;molecular_function	[C]protein-containing complex;intracellular;cellular anatomical entity;[P]cellular process;biological regulation;[F]binding;catalytic activity;	-1.81988
Pop_A06G089608	[P]GO:0006796//phosphate-containing compound metabolic process;GO:0019538//protein metabolic process;GO:0071704//organic substance metabolic process;GO:0044260//cellular macromolecule metabolic process;GO:0006464//cellular protein modification process;GO:0006807//nitrogen compound metabolic process;GO:0043170//macromolecule metabolic process;GO:0009987//cellular process;GO:0006468//protein phosph…	cellular_component;biological_process;molecular_function	[C]intracellular;cellular anatomical entity;[P]metabolic process;cellular process;[F]binding;catalytic activity;	1.73749
Pop_A07G006309	[P]GO:0050789//regulation of biological process;GO:0045454//cell redox homeostasis;GO:0050794//regulation of cellular process;GO:0042592//homeostatic process;GO:0065008//regulation of biological quality;GO:0019725//cellular homeostasis;GO:0044281//small molecule metabolic process;GO:0009987//cellular process;GO:0071704//organic substance metabolic process;GO:0006662//glycerol ether metabolic proc…	cellular_component;biological_process;molecular_function	[C]cellular anatomical entity;intracellular;[P]metabolic process;biological regulation;cellular process;[F]molecular function regulator;catalytic activity;	-0.96177
Pop_A07G006326	[C]GO:0005856//cytoskeleton;GO:0005622//intracellular;GO:0032991//protein-containing complex;GO:0043232//intracellular non-membrane-bounded organelle;GO:0016459//myosin complex;GO:0043229//intracellular organelle;GO:0110165//cellular anatomical entity;GO:0043226//organelle;GO:0043228//non-membrane-bounded organelle;GO:0015629//actin cytoskeleton;[F]GO:1901265//nucleoside phosphate binding;GO:0036…	molecular_function;cellular_component	[C]cellular anatomical entity;intracellular;protein-containing complex;[F]catalytic activity;binding;	-0.629319
Pop_A07G006341	[P]GO:0009987//cellular process;GO:0044260//cellular macromolecule metabolic process;GO:0009059//macromolecule biosynthetic process;GO:0034645//cellular macromolecule biosynthetic process;GO:0006260//DNA replication;GO:0044249//cellular biosynthetic process;GO:0071704//organic substance metabolic process;GO:0009058//biosynthetic process;GO:0043170//macromolecule metabolic process;GO:0044237//cell…	molecular_function;biological_process	[P]cellular process;metabolic process;[F]binding;catalytic activity;	1.37779
Pop_A07G006359	[P]GO:1901360//organic cyclic compound metabolic process;GO:0009107//lipoate biosynthetic process;GO:0044281//small molecule metabolic process;GO:0043170//macromolecule metabolic process;GO:0006807//nitrogen compound metabolic process;GO:0044267//cellular protein metabolic process;GO:0009106//lipoate metabolic process;GO:0006464//cellular protein modification process;GO:0006790//sulfur compound m…	biological_process;molecular_function;cellular_component	[C]intracellular;cellular anatomical entity;[P]cellular process;metabolic process;[F]binding;catalytic activity;	-0.68659
Pop_A07G006372	[P]GO:0046483//heterocycle metabolic process;GO:0043412//macromolecule modification;GO:0016072//rRNA metabolic process;GO:0000154//rRNA modification;GO:0051391//tRNA acetylation;GO:0034641//cellular nitrogen compound metabolic process;GO:0022613//ribonucleoprotein complex biogenesis;GO:0006139//nucleobase-containing compound metabolic process;GO:0042274//ribosomal small subunit biogenesis;GO:0006…	molecular_function;biological_process;cellular_component	[C]intracellular;cellular anatomical entity;[P]metabolic process;cellular process;[F]catalytic activity;binding;	1.23694
Pop_A07G006375	[P]GO:0044238//primary metabolic process;GO:0097428//protein maturation by iron-sulfur cluster transfer;GO:0031163//metallo-sulfur cluster assembly;GO:0009987//cellular process;GO:0071840//cellular component organization or biogenesis;GO:0043170//macromolecule metabolic process;GO:0051604//protein maturation;GO:0071704//organic substance metabolic process;GO:0010467//gene expression;GO:0006807//n…	biological_process;cellular_component;molecular_function	[C]intracellular;cellular anatomical entity;[P]metabolic process;cellular process;[F]binding;structural molecule activity;	-1.03904
Pop_A07G006384	[F]GO:0097159//organic cyclic compound binding;GO:0035639//purine ribonucleoside triphosphate binding;GO:0017076//purine nucleotide binding;GO:0016817//hydrolase activity, acting on acid anhydrides;GO:0097367//carbohydrate derivative binding;GO:0032559//adenyl ribonucleotide binding;GO:0000166//nucleotide binding;GO:0016462//pyrophosphatase activity;GO:0043168//anion binding;GO:1901265//nucleosid…	molecular_function	[F]catalytic activity;binding;	-0.849537
Pop_A07G006408	[C]GO:0110165//cellular anatomical entity;GO:0031224//intrinsic component of membrane;GO:0016020//membrane;GO:0016021//integral component of membrane;[F]GO:0016740//transferase activity;GO:0016301//kinase activity;GO:0016772//transferase activity, transferring phosphorus-containing groups;GO:0003824//catalytic activity;	cellular_component;molecular_function	[C]cellular anatomical entity;[F]catalytic activity;	-0.582135
Pop_A07G006459	[P]GO:0007275//multicellular organism development;GO:1901576//organic substance biosynthetic process;GO:0048731//system development;GO:0032501//multicellular organismal process;GO:0009987//cellular process;GO:0006082//organic acid metabolic process;GO:0044281//small molecule metabolic process;GO:0044238//primary metabolic process;GO:0019752//carboxylic acid metabolic process;GO:0006725//cellular …	cellular_component;biological_process;molecular_function	[C]intracellular;cellular anatomical entity;[P]cellular process;metabolic process;reproduction;multicellular organismal process;reproductive process;developmental process;[F]catalytic activity;binding;	1.75959
Pop_A07G006499	[C]GO:0005829//cytosol;GO:0005737//cytoplasm;GO:0005622//intracellular;GO:0110165//cellular anatomical entity;[F]GO:0043167//ion binding;GO:0043168//anion binding;GO:0043169//cation binding;GO:0005544//calcium-dependent phospholipid binding;GO:0046872//metal ion binding;GO:0005488//binding;GO:0005509//calcium ion binding;GO:0008289//lipid binding;GO:0005543//phospholipid binding;	cellular_component;molecular_function	[C]intracellular;cellular anatomical entity;[F]binding;	0.999762
Pop_A07G006532	[F]GO:0003824//catalytic activity;GO:0016787//hydrolase activity;	molecular_function	[F]catalytic activity;	-0.735862
Pop_A07G006571	[P]GO:0034654//nucleobase-containing compound biosynthetic process;GO:1901576//organic substance biosynthetic process;GO:0016070//RNA metabolic process;GO:0044238//primary metabolic process;GO:0071704//organic substance metabolic process;GO:0018130//heterocycle biosynthetic process;GO:1901362//organic cyclic compound biosynthetic process;GO:0006139//nucleobase-containing compound metabolic proces…	molecular_function;biological_process	[P]cellular process;metabolic process;[F]binding;	1.91492
Pop_A07G006587	[C]GO:0110165//cellular anatomical entity;GO:0016020//membrane;GO:0016021//integral component of membrane;GO:0031224//intrinsic component of membrane;[F]GO:0005215//transporter activity;GO:0022853//active ion transmembrane transporter activity;GO:0015078//proton transmembrane transporter activity;GO:0015291//secondary active transmembrane transporter activity;GO:0015077//monovalent inorganic cati…	molecular_function;cellular_component	[C]cellular anatomical entity;[F]transporter activity;	-1.35632
Pop_A07G006642	[P]GO:0009987//cellular process;GO:0008152//metabolic process;GO:0015979//photosynthesis;GO:0044237//cellular metabolic process;[C]GO:0005622//intracellular;GO:0032991//protein-containing complex;GO:0034357//photosynthetic membrane;GO:0009521//photosystem;GO:0016020//membrane;GO:0009522//photosystem I;GO:0098796//membrane protein complex;GO:0009579//thylakoid;GO:0110165//cellular anatomical entit…	biological_process;cellular_component	[C]protein-containing complex;cellular anatomical entity;intracellular;[P]metabolic process;cellular process;	-1.12448
Pop_A07G006646	[P]GO:0009056//catabolic process;GO:0006508//proteolysis;GO:0009057//macromolecule catabolic process;GO:1901575//organic substance catabolic process;GO:0008152//metabolic process;GO:0071704//organic substance metabolic process;GO:0043170//macromolecule metabolic process;GO:1901565//organonitrogen compound catabolic process;GO:0019538//protein metabolic process;GO:1901564//organonitrogen compound …	biological_process;molecular_function	[P]metabolic process;[F]catalytic activity;	1.36551
Pop_A07G006649	[C]GO:0110165//cellular anatomical entity;GO:0005886//plasma membrane;GO:0071944//cell periphery;GO:0016020//membrane;[F]GO:0016655//oxidoreductase activity, acting on NAD(P)H, quinone or similar compound as acceptor;GO:0016651//oxidoreductase activity, acting on NAD(P)H;GO:0016491//oxidoreductase activity;GO:0003824//catalytic activity;	molecular_function;cellular_component	[C]cellular anatomical entity;[F]catalytic activity;	-0.73052
Pop_A07G006751	[C]GO:0043226//organelle;GO:0043231//intracellular membrane-bounded organelle;GO:0110165//cellular anatomical entity;GO:0031974//membrane-enclosed lumen;GO:0043229//intracellular organelle;GO:0043233//organelle lumen;GO:0043227//membrane-bounded organelle;GO:0005730//nucleolus;GO:0005622//intracellular;GO:0043232//intracellular non-membrane-bounded organelle;GO:0005634//nucleus;GO:0031981//nuclea…	molecular_function;cellular_component	[C]intracellular;cellular anatomical entity;[F]binding;	1.35335
Pop_A07G010864	[F]GO:0046872//metal ion binding;GO:0005488//binding;GO:0005509//calcium ion binding;GO:0043169//cation binding;GO:0043167//ion binding;	molecular_function	[F]binding;	-1.74947
Pop_A07G010877	[P]GO:0044255//cellular lipid metabolic process;GO:0044249//cellular biosynthetic process;GO:0044237//cellular metabolic process;GO:0016114//terpenoid biosynthetic process;GO:0006714//sesquiterpenoid metabolic process;GO:0044283//small molecule biosynthetic process;GO:0009687//abscisic acid metabolic process;GO:0008610//lipid biosynthetic process;GO:0006720//isoprenoid metabolic process;GO:190161…	cellular_component;biological_process;molecular_function	[C]intracellular;cellular anatomical entity;[P]metabolic process;cellular process;[F]catalytic activity;binding;	-0.820818
Pop_A07G010891	[P]GO:0034654//nucleobase-containing compound biosynthetic process;GO:0006725//cellular aromatic compound metabolic process;GO:0009117//nucleotide metabolic process;GO:0009435//NAD biosynthetic process;GO:0046496//nicotinamide nucleotide metabolic process;GO:0009987//cellular process;GO:0019362//pyridine nucleotide metabolic process;GO:0006793//phosphorus metabolic process;GO:0046483//heterocycle…	biological_process;molecular_function;cellular_component	[C]cellular anatomical entity;intracellular;[P]metabolic process;cellular process;[F]catalytic activity;	-1.0485
Pop_A07G011866	[C]GO:0110165//cellular anatomical entity;GO:0005622//intracellular;GO:0005737//cytoplasm;[F]GO:0016874//ligase activity;GO:0016881//acid-amino acid ligase activity;GO:0016879//ligase activity, forming carbon-nitrogen bonds;GO:0003824//catalytic activity;	cellular_component;molecular_function	[C]intracellular;cellular anatomical entity;[F]catalytic activity;	2.8104
Pop_A07G011881	[C]GO:0099512//supramolecular fiber;GO:0099081//supramolecular polymer;GO:0005874//microtubule;GO:0043226//organelle;GO:0015630//microtubule cytoskeleton;GO:0043228//non-membrane-bounded organelle;GO:0005622//intracellular;GO:0110165//cellular anatomical entity;GO:0043229//intracellular organelle;GO:0043232//intracellular non-membrane-bounded organelle;GO:0005856//cytoskeleton;GO:0099513//polymer…	cellular_component;molecular_function	[C]intracellular;cellular anatomical entity;[F]binding;	1.59515
Pop_A07G011930	[C]GO:0043226//organelle;GO:0043229//intracellular organelle;GO:0110165//cellular anatomical entity;GO:0005622//intracellular;GO:0009507//chloroplast;GO:0043227//membrane-bounded organelle;GO:0005737//cytoplasm;GO:0009536//plastid;GO:0043231//intracellular membrane-bounded organelle;[F]GO:0016730//oxidoreductase activity, acting on iron-sulfur proteins as donors;GO:0016731//oxidoreductase activit…	molecular_function;cellular_component	[C]intracellular;cellular anatomical entity;[F]catalytic activity;	-0.811548
Pop_A07G011971	[P]GO:0071704//organic substance metabolic process;GO:0019511//peptidyl-proline hydroxylation;GO:0018208//peptidyl-proline modification;GO:0043412//macromolecule modification;GO:0018193//peptidyl-amino acid modification;GO:0008152//metabolic process;GO:0044260//cellular macromolecule metabolic process;GO:0019538//protein metabolic process;GO:0044238//primary metabolic process;GO:0044267//cellular…	molecular_function;cellular_component;biological_process	[C]intracellular;cellular anatomical entity;[P]metabolic process;cellular process;[F]catalytic activity;binding;	1.81813
Pop_A07G011972	[P]GO:0050896//response to stimulus;GO:0009605//response to external stimulus;GO:0006950//response to stress;GO:0031667//response to nutrient levels;GO:0009991//response to extracellular stimulus;GO:0042594//response to starvation;GO:1990641//response to iron ion starvation;[C]GO:0016020//membrane;GO:0031224//intrinsic component of membrane;GO:0016021//integral component of membrane;GO:0110165//c…	biological_process;cellular_component	[C]cellular anatomical entity;[P]response to stimulus;	-1.61412
Pop_A07G022494	[P]GO:0071704//organic substance metabolic process;GO:0044271//cellular nitrogen compound biosynthetic process;GO:0008152//metabolic process;GO:0044260//cellular macromolecule metabolic process;GO:0034641//cellular nitrogen compound metabolic process;GO:0044249//cellular biosynthetic process;GO:1901564//organonitrogen compound metabolic process;GO:1901566//organonitrogen compound biosynthetic pro…	cellular_component;molecular_function;biological_process	[C]protein-containing complex;cellular anatomical entity;intracellular;[P]metabolic process;cellular process;[F]structural molecule activity;binding;	0.990819
Pop_A07G022531	[P]GO:0031323//regulation of cellular metabolic process;GO:0050794//regulation of cellular process;GO:0050789//regulation of biological process;GO:0060255//regulation of macromolecule metabolic process;GO:0065007//biological regulation;GO:0051052//regulation of DNA metabolic process;GO:0044030//regulation of DNA methylation;GO:0019222//regulation of metabolic process;GO:0080090//regulation of pri…	molecular_function;cellular_component;biological_process	[C]intracellular;cellular anatomical entity;[P]biological regulation;[F]binding;catalytic activity;	1.22379
Pop_A07G022555	[F]GO:0003824//catalytic activity;	molecular_function	[F]catalytic activity;	1.70293
Pop_A07G022564	[P]GO:0050789//regulation of biological process;GO:0010556//regulation of macromolecule biosynthetic process;GO:0010468//regulation of gene expression;GO:0031326//regulation of cellular biosynthetic process;GO:2000112//regulation of cellular macromolecule biosynthetic process;GO:0019222//regulation of metabolic process;GO:0051171//regulation of nitrogen compound metabolic process;GO:0031323//regu…	molecular_function;biological_process;cellular_component	[C]intracellular;cellular anatomical entity;[P]biological regulation;[F]binding;transcription regulator activity;	-1.33953
Pop_A07G022588	[P]GO:0008152//metabolic process;GO:0032259//methylation;[F]GO:0016740//transferase activity;GO:0008168//methyltransferase activity;GO:0003824//catalytic activity;GO:0016741//transferase activity, transferring one-carbon groups;	molecular_function;biological_process	[P]metabolic process;[F]catalytic activity;	-0.941173
Pop_A07G022595	[F]GO:0032555//purine ribonucleotide binding;GO:1901363//heterocyclic compound binding;GO:0043168//anion binding;GO:0030554//adenyl nucleotide binding;GO:0036094//small molecule binding;GO:0043167//ion binding;GO:0000166//nucleotide binding;GO:0005488//binding;GO:0097367//carbohydrate derivative binding;GO:0032553//ribonucleotide binding;GO:1901265//nucleoside phosphate binding;GO:0005524//ATP bi…	molecular_function	[F]binding;	1.19078
Pop_A07G022654	[P]GO:0046031//ADP metabolic process;GO:0006725//cellular aromatic compound metabolic process;GO:0032787//monocarboxylic acid metabolic process;GO:0006163//purine nucleotide metabolic process;GO:0006096//glycolytic process;GO:0006082//organic acid metabolic process;GO:0009132//nucleoside diphosphate metabolic process;GO:0016310//phosphorylation;GO:0034641//cellular nitrogen compound metabolic pro…	cellular_component;molecular_function;biological_process	[C]cellular anatomical entity;intracellular;[P]cellular process;metabolic process;[F]catalytic activity;	-1.59961
Pop_A07G022658	[P]GO:0007017//microtubule-based process;GO:0006928//movement of cell or subcellular component;GO:0007018//microtubule-based movement;GO:0009987//cellular process;[C]GO:0099080//supramolecular complex;GO:0110165//cellular anatomical entity;GO:0043229//intracellular organelle;GO:0099513//polymeric cytoskeletal fiber;GO:0015630//microtubule cytoskeleton;GO:0032991//protein-containing complex;GO:000…	cellular_component;molecular_function;biological_process	[C]intracellular;protein-containing complex;cellular anatomical entity;[P]cellular process;[F]binding;catalytic activity;	-0.896269
Pop_A07G022660	[C]GO:0016021//integral component of membrane;GO:0110165//cellular anatomical entity;GO:0031224//intrinsic component of membrane;GO:0071944//cell periphery;GO:0016020//membrane;GO:0005886//plasma membrane;[F]GO:0140096//catalytic activity, acting on a protein;GO:0003824//catalytic activity;GO:0016773//phosphotransferase activity, alcohol group as acceptor;GO:0016301//kinase activity;GO:0097159//o…	molecular_function;cellular_component	[C]cellular anatomical entity;[F]catalytic activity;binding;	1.33674
Pop_A07G022669	[P]GO:0006333//chromatin assembly or disassembly;GO:0019438//aromatic compound biosynthetic process;GO:0043933//protein-containing complex subunit organization;GO:0065003//protein-containing complex assembly;GO:0031497//chromatin assembly;GO:0044249//cellular biosynthetic process;GO:0065004//protein-DNA complex assembly;GO:0010467//gene expression;GO:0009987//cellular process;GO:0006325//chromati…	molecular_function;biological_process;cellular_component	[C]intracellular;protein-containing complex;cellular anatomical entity;[P]metabolic process;cellular process;[F]binding;	2.0407
Pop_A07G022672	[P]GO:0019438//aromatic compound biosynthetic process;GO:0034728//nucleosome organization;GO:0034654//nucleobase-containing compound biosynthetic process;GO:0071704//organic substance metabolic process;GO:0044260//cellular macromolecule metabolic process;GO:0044238//primary metabolic process;GO:0071103//DNA conformation change;GO:1901362//organic cyclic compound biosynthetic process;GO:0008152//m…	molecular_function;biological_process;cellular_component	[C]cellular anatomical entity;intracellular;protein-containing complex;[P]metabolic process;cellular process;[F]binding;	1.69889
Pop_A07G022679	[P]GO:0006323//DNA packaging;GO:0006996//organelle organization;GO:0043170//macromolecule metabolic process;GO:0090304//nucleic acid metabolic process;GO:0018130//heterocycle biosynthetic process;GO:0065004//protein-DNA complex assembly;GO:0022607//cellular component assembly;GO:0006325//chromatin organization;GO:0006352//DNA-templated transcription, initiation;GO:0044249//cellular biosynthetic p…	biological_process;cellular_component;molecular_function	[C]protein-containing complex;cellular anatomical entity;intracellular;[P]cellular process;metabolic process;[F]binding;	2.17881
Pop_A07G022705	[C]GO:0016020//membrane;GO:0031224//intrinsic component of membrane;GO:0110165//cellular anatomical entity;GO:0016021//integral component of membrane;[F]GO:0022857//transmembrane transporter activity;GO:0015297//antiporter activity;GO:0042910//xenobiotic transmembrane transporter activity;GO:0015291//secondary active transmembrane transporter activity;GO:0022804//active transmembrane transporter …	cellular_component;molecular_function	[C]cellular anatomical entity;[F]transporter activity;	-1.15182
Pop_A07G022761	[C]GO:0016020//membrane;GO:0012505//endomembrane system;GO:0043231//intracellular membrane-bounded organelle;GO:0043227//membrane-bounded organelle;GO:0098791//Golgi apparatus subcompartment;GO:0031984//organelle subcompartment;GO:0031224//intrinsic component of membrane;GO:0005622//intracellular;GO:0016021//integral component of membrane;GO:0005802//trans-Golgi network;GO:0043226//organelle;GO:0…	molecular_function;cellular_component	[C]intracellular;cellular anatomical entity;[F]catalytic activity;	0.87539
Pop_A07G022788	[P]GO:0018958//phenol-containing compound metabolic process;GO:0009987//cellular process;GO:0071704//organic substance metabolic process;GO:0032787//monocarboxylic acid metabolic process;GO:0043436//oxoacid metabolic process;GO:0019752//carboxylic acid metabolic process;GO:0042537//benzene-containing compound metabolic process;GO:0044237//cellular metabolic process;GO:0006725//cellular aromatic c…	molecular_function;biological_process	[P]metabolic process;cellular process;[F]catalytic activity;	-0.804832
Pop_A07G022794	[P]GO:0006355//regulation of transcription, DNA-templated;GO:0080090//regulation of primary metabolic process;GO:0019222//regulation of metabolic process;GO:0031326//regulation of cellular biosynthetic process;GO:0050789//regulation of biological process;GO:0010468//regulation of gene expression;GO:0019219//regulation of nucleobase-containing compound metabolic process;GO:2001141//regulation of R…	molecular_function;biological_process;cellular_component	[C]cellular anatomical entity;intracellular;[P]biological regulation;[F]binding;	2.21705
Pop_A07G022822	[P]GO:0043467//regulation of generation of precursor metabolites and energy;GO:0022607//cellular component assembly;GO:0019684//photosynthesis, light reaction;GO:0034622//cellular protein-containing complex assembly;GO:0010109//regulation of photosynthesis;GO:0065003//protein-containing complex assembly;GO:0042548//regulation of photosynthesis, light reaction;GO:0031323//regulation of cellular me…	biological_process;molecular_function;cellular_component	[C]intracellular;cellular anatomical entity;protein-containing complex;[P]metabolic process;cellular process;biological regulation;[F]catalytic activity;	-0.868512
Pop_A07G022827	[C]GO:0005615//extracellular space;GO:0110165//cellular anatomical entity;GO:0005576//extracellular region;	cellular_component	[C]cellular anatomical entity;	1.19593
Pop_A07G022831	[P]GO:0042026//protein refolding;GO:0009987//cellular process;GO:0006457//protein folding;[F]GO:0140096//catalytic activity, acting on a protein;GO:0008144//drug binding;GO:0016018//cyclosporin A binding;GO:0016853//isomerase activity;GO:0003824//catalytic activity;GO:0005515//protein binding;GO:0033218//amide binding;GO:0051082//unfolded protein binding;GO:0042277//peptide binding;GO:0003755//pe…	biological_process;molecular_function	[P]cellular process;[F]binding;catalytic activity;	1.16345
Pop_A07G033642	[P]GO:0007165//signal transduction;GO:0051716//cellular response to stimulus;GO:0010019//chloroplast-nucleus signaling pathway;GO:0050789//regulation of biological process;GO:0007154//cell communication;GO:0065007//biological regulation;GO:0023052//signaling;GO:0050794//regulation of cellular process;GO:0009987//cellular process;GO:0050896//response to stimulus;[C]GO:0043226//organelle;GO:0009536…	biological_process;cellular_component;molecular_function	[C]intracellular;cellular anatomical entity;[P]cellular process;biological regulation;response to stimulus;signaling;[F]binding;	-1.20673
Pop_A07G033647	[P]GO:0009438//methylglyoxal metabolic process;GO:0009987//cellular process;GO:0006081//cellular aldehyde metabolic process;GO:0019243//methylglyoxal catabolic process to D-lactate via S-lactoyl-glutathione;GO:0008152//metabolic process;GO:0071704//organic substance metabolic process;GO:0009056//catabolic process;GO:0019752//carboxylic acid metabolic process;GO:0042180//cellular ketone metabolic …	biological_process;molecular_function	[P]metabolic process;cellular process;[F]catalytic activity;	-0.947256
Pop_A07G062798	[P]GO:0044249//cellular biosynthetic process;GO:0044238//primary metabolic process;GO:0071704//organic substance metabolic process;GO:0016114//terpenoid biosynthetic process;GO:0009987//cellular process;GO:0009058//biosynthetic process;GO:0006721//terpenoid metabolic process;GO:0006720//isoprenoid metabolic process;GO:0016104//triterpenoid biosynthetic process;GO:0008610//lipid biosynthetic proce…	molecular_function;biological_process;cellular_component	[C]cellular anatomical entity;intracellular;[P]metabolic process;cellular process;[F]catalytic activity;	2.83224
[truncated: 1,616 more rows]

## Sheet: Table S3
Supporting Information Table S3 Enriched GO terms of the DEGs between the WT and OX159a plants under well-watered condition
GO Term ID	GO Term	Level 1	Level 2	Term Candidate Gene Num	Total Candidate Gene Num	Term Gene Num	Total Gene Num	Rich Ratio	P value	Q value
[truncated: 3,190 more rows]

## Sheet: Table S4
Supporting Information Table S4 List of DEGs after 6 days of drought
[truncated: 21,839 more rows]

## Sheet: Table  S5
Supporting Information Table S5 Enriched GO terms of the DEGs between the WT and OX159a plants under drought condition
[truncated: 6,339 more rows]

[truncated: 5 more sheets: Table S6, Table S7, Table S8, Table S9, Table S10]
